# Supplementary material for: Multi-region brain transcriptomic analysis of amyotrophic lateral sclerosis reveals widespread RNA alterations and substantial cerebellum involvement
Source: Mol Neurodegener. 2025 Apr 25;20:40. doi: 10.1186/s13024-025-00820-5 (PMC12023386; doi:10.1186/s13024-025-00820-5)
Supplement: Supplementary file 1 — Supplementary Material 1: Supplementary tables: Contains tables S1 to S16. [file 13024_2025_820_MOESM1_ESM.xlsx]

## Sheet: Contents
Table	Legend
S1	Demographic and clinical information for the sporadic ALS patients (n=22) and neurologically normal controls (n=11) used for the RNA-seq study.
S2	Technical and sequencing metrics for each sample (n=165) used for the RNA-seq study. Includes five brain regions for all 33 individuals.
S3	Summary of confounder identification. Complete details are provided in methods. BIC, Baysian Information Criterion; CCA, Canonical Correlation Analysis.
S4	Statistical results from comparison of sample features between ALS and control groups. All features were assessed per brain region. P-values were corrected for multiple testing using a Bonferonni correction (adj. p-value).
S5	Statistical results from comparison of sample features between ALS pTDP-43 pathology stages. Significant values (p < 0.05) are highlighted in blue.
S6	Differential gene expression result for ALS versus control analysis across all five brain regions. The adjusted p-value (adj.p) was used to determine whether a gene was significantly differentially expressed (significance threshold adj.p < 0.05).
S7	Cell-type deconvolution result for all five brain regions using dtangle and human cortex scRNA-seq reference (Darmanis et al., 2015). OPC, oligodendrocyte progenitor cell.
S8	Cell-type deconvolution result for cerebellum using dtangle and human cerebellum snRNA-seq reference (Tejwani et al., 2024). GC, granule cells; UBC, unipolar brush cells; PC, Purkinje cells; MLI1, molecular layer interneuron population 1; MLI2, molecular layer interneuron population 2; GoC, Golgi cells; AS, astrocytes; BG, Bergmann glia; OPC, oligodendrocyte progenitor cells; OL, oligodendrocytes…
S9	Differential transcript usage result for ALS versus control analysis across all five brain regions. Isoform fraction (IF) is the proportion of total gene expression that the isoform contributes in each condition. Difference in isoform fraction (dIF) is IF2 - IF1. Rank indicates isoform position when ranked by isoform_switch_q_value. switchConsequencesGene indicates whether an isoform switch is pr…
S10	Genes reported by both MAJIQ and LeafCutter to undergo differential splicing between ALS patients and controls. For MAJIQ, a gene was considered significantly differentially spliced if it contained a junction with|ΔѰ| > 10% and Wilcoxon p-value < 0.05. For LeafCutter, a gene was considered significantly differentially spliced if it contained an intron cluster with FDR < 0.05.
S11	Detection rate of literature reported cryptic splicing events in our data set. Verdict indicates the level of cryptic splice event detection: (1) "cryptic splice event" indicates that event met MAJIQ (ΔѰ > 1%, Wilcoxon p-value < 0.05, de_novo_junction = 1) or LeafCutter (ΔѰ > 1%, FDR < 0.05, classified as unannotated) definitions of a cryptic splice event; (2) "not cryptic splice event" indicates…
S12	Differential gene expression result for the 272 genes differentially expressed in stage 1-3 ALS relative to stage 4 ALS cerebellum. The adjusted p-value (adj.p) was used to determine whether a gene was significantly differentially expressed (significance threshold adj.p < 0.05).
S13	Gene Ontology (GO) enrichment analysis result for the 85 genes upregulated or 187 genes downregulated in stage 4 ALS relative to stage 1-3 ALS cerebellum. Enriched GO terms are clustered. Each cluster/group is identified by a GroupID, followed by a suffix "_Summary" or "_Member". "_Summary" extracts the most representative "_Member" (best p-value) from the group.
S14	Demographic, clinical and technical information for the ALS patient samples (n=26) used for the SWATH-MS study. The RNAseq column indicates which samples also belonged to the RNA-seq study.
S15	Statistical results from comparison of sample features between ALS pTDP-43 pathology stages (SWATH-MS cohort). No features were significantly different using a significance threshold of p < 0.05.
S16	Differential protein expression result for direct comparisons between ALS pTDP-43 pathology stages. Differential expression was assessed by fitting a linear model for the log transformed normalised protein peak areas (protein expression ~ pTDP-43 stage + sex + age). PvalProteins column contains uncorrect p-values for pTDP-43 stage. FCProteins column contains the ALS:control fold change calculated…

## Sheet: S1
sample_ID	disease_status	sex	age	TDP_stage	age_at_onset	site_of_onset	disease_duration_months	brain_bank	postmortem_delay_hours	cerebellum_tissue_pH
case01	ALS	Male	79	1	74.9	truncal	54	SBB	32	6.23
case02	ALS	Female	62	1	59	bulbar	42	SBB	8	6.25
case03	ALS	Male	77	1	75.5	bulbar	21	SBB	22	6.06
case04	ALS	Male	47	1	41	limb	69	SBB	15	5.87
case05	ALS	Male	56	1	53.4	limb	32	SBB	39	6.31
case06	ALS	Male	55	1	52.4	limb	35	SBB	60	5.98
case07	ALS	Male	84	2	78	limb	62	SBB	8	6.24
case08	ALS	Male	56	2	55	limb	10	SBB	60	6.12
case09	ALS	Male	50	2	47.9	limb	29	SBB	5	5.72
case10	ALS	Female	41	2	38.7	bulbar	31	SBB	21	7.2
case11	ALS	Female	69	2	64	limb	59	SBB	30	6.36
case12	ALS	Male	58	2	54.9	limb	45	SBB	3	6.44
case13	ALS	Female	78	2	74	bulbar	44	SBB	24	6.09
case14	ALS	Male	67	3	64.5	bulbar	35	SBB	35	6.04
case15	ALS	Male	61	3	57.4	limb	49	SBB	24	6.33
case16	ALS	Female	69	4	64	limb	47	SBB	41	6.78
case17	ALS	Female	72	4	69.6	limb	36	SBB	8	6.43
case18	ALS	Female	70	4	65.9	limb	57	SBB	5	6.41
case19	ALS	Male	66	4	60	limb	52	SBB	24	6.4
case20	ALS	Female	78	4	76.5	bulbar	23	SBB	7	6.39
case21	ALS	Male	72	4	67.6	truncal	54	SBB	31	5.6
case22	ALS	Female	71	4	66.8	limb	53	SBB	25	5.97
control01	Control	Female	93	NA	NA		NA	SBB	7	6.44
control02	Control	Female	93	NA	NA		NA	SBB	15	6.39
control03	Control	Male	84	NA	NA		NA	SBB	36	6.41
control04	Control	Female	80	NA	NA		NA	SBB	29	6.32
control05	Control	Male	88	NA	NA		NA	SBB	23	6.26
control06	Control	Female	73	NA	NA		NA	NSWBTRC	45	6.86
control07	Control	Male	80	NA	NA		NA	NSWBTRC	12	6.5
control08	Control	Male	67	NA	NA		NA	NSWBTRC	29	7.06
control09	Control	Male	59	NA	NA		NA	NSWBTRC	49	6.86
control10	Control	Female	67	NA	NA		NA	NSWBTRC	15.5	6.42
control11	Control	Male	75	NA	NA		NA	NSWBTRC	34	6.77

## Sheet: S2
sample_ID	brain_region	provided_weight_mg	RNA_conc_ng_uL	A260_A280	RIN_Bioanalyzer	RIN_TapeStation	rRNA_ratio	library_conc_ng_uL	library_size_bp	sequencing_batch	GC_content	Q20	Q30	total_reads	trimmed_reads	uniquely_mapped_reads	multi_mapped_reads	PCT_R1_TRANSCRIPT_STRAND_READS	PCT_R2_TRANSCRIPT_STRAND_READS	PCT_RIBOSOMAL_BASES	PCT_CODING_BASES	PCT_UTR_BASES	PCT_INTRONIC_BASES	PCT_INTERGENIC_BASES	PCT_MRNA_BASES	PCT_USABLE_BASES	MEDIAN_5PRIME_BIAS	MEDIAN_3PRIME_BIAS	PCT_PF_ALIGNED_BASES
case01	Motor cortex	91	53.7	2.08	9.7	8	1.7	72.33	330	A	47.96	98.44	94.59	34877527	34382877	91.1	5.86	0.01282	0.98718	3e-06	0.48722	0.423945	0.06306	0.025771	0.911166	0.880717	0.24242	0.495256	0.966583
case02	Motor cortex	66	181.3	2.1	9.1	6.7	1.9	54.81	334	A	50.48	98.62	95.14	31441287	31042390	91.09	6.19	0.013248	0.986752	1.3e-05	0.528577	0.386713	0.056295	0.028403	0.91529	0.88752	0.283472	0.436628	0.96966
case03	Motor cortex	66	190.4	2.07	9	7.7	1.2	34.2	311	C	49.4	98.42	94.69	22074737	21628363	89.87	5.78	0.015922	0.984078	7e-06	0.502334	0.405739	0.064855	0.027066	0.908072	0.863374	0.258655	0.586533	0.950776
case04	Motor cortex	59	309.8	2.07	8.1	6	1.2	31.9	344	C	47.49	98.57	94.98	23798917	23473739	90.4	6.55	0.02006	0.97994	4e-06	0.558789	0.370907	0.047794	0.022506	0.929697	0.898652	0.233108	0.564894	0.966608
case05	Motor cortex	59	234.2	2.08	9	7.6	1.1	48.4	317	C	49.24	98.48	94.85	29898835	29422360	91.08	6.97	0.018868	0.981132	5e-06	0.51904	0.384695	0.067467	0.028792	0.903735	0.883436	0.296092	0.512442	0.977539
case06	Motor cortex	65	259.4	2.08	8.9	7.2	1.3	30	317	C	49.27	98.48	94.84	27270391	26726403	89.85	5.74	0.017131	0.982869	6e-06	0.487118	0.426913	0.057857	0.028107	0.91403	0.868369	0.269502	0.530318	0.950044
case07	Motor cortex	69	252.3	2.05	8.5	7.3	0.8	37.9	339	C	48.59	98.54	94.99	24878232	24393933	92.2	4.1	0.014916	0.985084	3e-06	0.531376	0.410832	0.042309	0.01548	0.942207	0.902983	0.279565	0.549734	0.95837
case08	Motor cortex	66	137.5	2.09	8.5	6.3	0.8	47	358	C	49.34	98.47	94.8	26997011	26452564	89.8	6.88	0.017864	0.982136	7e-06	0.561818	0.369296	0.044662	0.024216	0.931114	0.89719	0.310594	0.48968	0.963566
case09	Motor cortex	51	257	2.08	8.5	6.5	0.7	30.1	316	C	49.48	98.55	95.02	29829867	29357192	88.67	8.42	0.018656	0.981344	1.2e-05	0.519987	0.378629	0.069276	0.032096	0.898615	0.869377	0.311971	0.577563	0.967464
case10	Motor cortex	90	185.3	2.07	9.5	7.6	1.5	40.2	347	C	49.33	98.5	94.9	23204291	22806864	91.81	4.97	0.012955	0.987045	3e-06	0.491598	0.42574	0.057443	0.025215	0.917339	0.88402	0.285132	0.482034	0.963679
case11	Motor cortex	56	255	2.07	8.5	6.4	0.9	37	321	C	48.62	98.46	94.78	29852025	29329824	90.12	7.12	0.012139	0.987861	4e-06	0.523204	0.393445	0.054457	0.02889	0.916649	0.887837	0.240499	0.553851	0.968568
case12	Motor cortex	53	171.4	2.08	8.5	8.4	1.5	47.4	339	C	49.37	98.44	94.73	23348647	22948536	91.89	5.37	0.017768	0.982232	4e-06	0.467461	0.419652	0.086441	0.026442	0.887113	0.859734	0.313419	0.43858	0.969137
case13	Motor cortex	67	319.4	2.08	8.6	6.7	0.9	36.2	323	C	49.31	98.44	94.74	21912730	21502335	88.44	7.42	0.01627	0.98373	5e-06	0.522076	0.40044	0.04869	0.028789	0.922516	0.879828	0.260013	0.56518	0.953726
case14	Motor cortex	100	277.2	2.08	9.7	8.3	1.4	94.92	332	A	47.97	98.44	94.62	32179775	31733625	93.34	4.95	0.011979	0.988021	2e-06	0.465789	0.444332	0.064956	0.02492	0.910122	0.892248	0.254124	0.505464	0.980361
case15	Motor cortex	77	277.1	2.09	9.3	7.3	1.3	46.6	340	C	49.96	98.05	93.75	20713381	20150936	90.65	5.41	0.015029	0.984971	5e-06	0.524804	0.393013	0.057712	0.024465	0.917818	0.876906	0.28898	0.505151	0.955425
case16	Motor cortex	54	327.5	2.07	9	8.2	1.5	32.9	342	C	48.21	98.48	94.8	19869618	19560886	92.1	4.74	0.015364	0.984636	3e-06	0.475408	0.426795	0.07269	0.025104	0.902204	0.870362	0.249777	0.520853	0.964707
case17	Motor cortex	71	198.9	1.91	9.2	7.7	1.3	22.5	319	C	48.82	98.52	94.94	25639662	25098335	86.74	6.05	0.013904	0.986096	7e-06	0.511073	0.404621	0.058025	0.026273	0.915695	0.844647	0.221512	0.612574	0.922412
case18	Motor cortex	109	247.9	2.06	9.1	7.9	1.7	77.11	323	A	48.02	98.6	95.05	25371932	25076711	91.81	6.24	0.018243	0.981757	3e-06	0.448576	0.464266	0.057984	0.02917	0.912843	0.892484	0.238009	0.520323	0.977698
case19	Motor cortex	69	178.8	2.06	9.1	7.5	1	40.6	346	C	50.12	98.48	94.86	29779922	29264721	91.1	5.93	0.014814	0.985186	8e-06	0.511026	0.406425	0.055558	0.026984	0.917451	0.887074	0.300034	0.483541	0.96689
case20	Motor cortex	95	272.2	2.07	9.9	8	1.7	92.24	336	A	48.54	98.5	94.77	32763885	32318418	91.53	4.84	0.014454	0.985546	2e-06	0.494469	0.423537	0.056689	0.025303	0.918006	0.881322	0.259964	0.490404	0.96004
case21	Motor cortex	76	129.7	2.07	9.1	6.6	0.6	52.16	333	A	49.62	98.44	94.61	30955490	30498936	87.7	8.04	0.015545	0.984455	6e-06	0.597012	0.330051	0.046763	0.026167	0.927063	0.886397	0.219346	0.581329	0.956134
case22	Motor cortex	61	184.2	2.09	8.3	6.1	0.6	23	344	C	48.15	98.32	94.36	24156293	23590881	85.46	9.19	0.018725	0.981275	1.3e-05	0.563966	0.335471	0.066483	0.034068	0.899437	0.849453	0.375021	0.502146	0.944428
control01	Motor cortex	114	132.8	2.06	9.6	6.7	0.7	13.2	348	C	47.18	98.41	94.53	26780925	26237833	86.82	8.75	0.019055	0.980945	6e-06	0.526575	0.385615	0.059976	0.027829	0.91219	0.869461	0.214579	0.613872	0.953158
control02	Motor cortex	90	242.2	2.06	9	8	1.1	37.5	319	C	48.7	98.57	95.03	27002585	26611598	91.03	6.08	0.015269	0.984731	4e-06	0.505151	0.414766	0.054272	0.025808	0.919917	0.889852	0.256622	0.531629	0.967318
control03	Motor cortex	87	95.4	2.1	9.9	6.7	0.8	20.8	326	C	47.85	98.47	94.78	23647158	23007469	85.53	8.99	0.018393	0.981607	9e-06	0.571137	0.354906	0.046976	0.026973	0.926042	0.874962	0.26762	0.621501	0.94484
control04	Motor cortex	79	221.2	2.06	9.8	8	1.7	61.56	326	A	47.72	98.54	94.86	27271265	26942668	92.16	5.54	0.014344	0.985656	3e-06	0.49475	0.419086	0.059179	0.026982	0.913837	0.890309	0.227095	0.519483	0.974255
control05	Motor cortex	90	121.2	2.07	9.6	7.8	1.1	48.9	332	C	49.52	98.4	94.64	29601394	29067009	90.33	7	0.017347	0.982653	8e-06	0.490313	0.419388	0.06133	0.028962	0.909701	0.881926	0.272572	0.544559	0.969468
control06	Motor cortex	64	314.6	2.06	8.2	7	0.6	31.5	321	C	48.72	98.56	94.98	24980205	24651604	90.07	7.98	0.017789	0.982211	4e-06	0.486763	0.426273	0.053404	0.033556	0.913035	0.892488	0.285044	0.508671	0.977496
control07	Motor cortex	78	139.2	2.07	9.6	7.6	1.3	32.6	328	C	49.49	98.61	95.16	24016074	23594277	90.39	5.49	0.012125	0.987875	5e-06	0.514027	0.422644	0.040185	0.023138	0.936672	0.893327	0.254088	0.550246	0.953725
control08	Motor cortex	59	333.3	2.08	9	8.2	1.8	81.67	338	A	48.09	98.52	94.82	35599400	35115070	92.6	4.25	0.017729	0.982271	1e-06	0.464257	0.439228	0.069725	0.026789	0.903485	0.872168	0.233374	0.494367	0.965338
control09	Motor cortex	96	255.4	2.07	9.5	7.4	1.3	35.3	339	C	49.73	98.39	94.59	24358341	23844453	90.96	5.7	0.014886	0.985114	6e-06	0.505505	0.424189	0.044168	0.026132	0.929694	0.894603	0.267893	0.475736	0.962255
control10	Motor cortex	65	269	2.07	8.1	6.8	1.2	53.41	327	A	49.36	98.61	95.05	30391958	30033865	88.18	9.45	0.019955	0.980045	1.3e-05	0.550954	0.362527	0.052116	0.03439	0.913481	0.889034	0.298572	0.505169	0.973237
control11	Motor cortex	43	218.8	2.06	8.4	7.2	1.3	70.92	347	A	47.9	98.49	94.71	29704309	29325860	89.4	6.33	0.015632	0.984368	2e-06	0.534535	0.389836	0.050126	0.0255	0.924372	0.882009	0.225191	0.495538	0.954172
case01	Prefrontal cortex	97	220.2	2.08	9.5	8.7	1.7	73.69	326	A	48.32	98.44	94.63	26882501	26503844	89.84	5.34	0.011541	0.988459	4e-06	0.501631	0.418987	0.056175	0.023204	0.920618	0.872383	0.290962	0.494444	0.947606
case02	Prefrontal cortex	100	323.1	2.08	9.8	8.8	1.8	72.86	329	A	48.09	98.32	94.32	37085440	36454990	91.94	4.61	0.012983	0.987017	1e-06	0.476487	0.438415	0.060181	0.024915	0.914902	0.879366	0.248525	0.48341	0.961159
case03	Prefrontal cortex	90	234.3	2.08	9.4	7.8	1.4	40	335	C	49.47	98.48	94.87	26941262	26446238	90.64	5.47	0.014957	0.985043	4e-06	0.501769	0.403066	0.068955	0.026206	0.904835	0.865282	0.307312	0.504309	0.956287
case04	Prefrontal cortex	61	215.9	2.07	8.8	6.6	1	20.9	325	C	48.78	98.5	94.87	25106479	24397612	80.91	7.48	0.026943	0.973057	9e-06	0.540712	0.372049	0.05726	0.02997	0.912761	0.804865	0.268915	0.659497	0.881791
case05	Prefrontal cortex	85	229.1	2.08	9	7.8	1	49.7	346	C	49.05	98.33	94.41	26026965	25514185	92.08	5.03	0.015597	0.984403	3e-06	0.509178	0.41581	0.0531	0.021909	0.924988	0.8951	0.261886	0.498708	0.967688
case06	Prefrontal cortex	67	275	2.08	8.9	7.7	1.3	54	330	C	49.4	98.44	94.74	26990042	26560850	92.25	5.21	0.014186	0.985814	3e-06	0.499684	0.418821	0.056782	0.024711	0.918504	0.891968	0.289119	0.483465	0.97111
case07	Prefrontal cortex	82	175.8	2.08	9.5	7.9	1.1	40.8	344	C	49.95	98.4	94.65	26796391	26295431	91.37	5.84	0.013018	0.986982	7e-06	0.526891	0.399045	0.049636	0.02442	0.925936	0.896991	0.330349	0.495124	0.96874
case08	Prefrontal cortex	66	160.2	2.03	8.6	7.7	1.4	32.3	335	C	47.49	98.46	94.77	21087823	20692218	91.08	5.42	0.015505	0.984495	4e-06	0.500056	0.423301	0.052758	0.023882	0.923357	0.887431	0.28658	0.481879	0.961092
case09	Prefrontal cortex	61	306	2.08	8.6	7.3	1	42.2	326	C	48.84	98.54	95.02	27762609	27245527	88.46	7.44	0.018541	0.981459	6e-06	0.513463	0.38696	0.070047	0.029523	0.900424	0.859835	0.29606	0.543902	0.954923
case10	Prefrontal cortex	81	386.8	2.07	9.2	7.8	1.4	41.3	330	C	49.47	98.53	95	23268891	22770206	89.9	4.68	0.014543	0.985457	3e-06	0.49074	0.432002	0.053673	0.023582	0.922742	0.866926	0.3095	0.497826	0.939511
case11	Prefrontal cortex	77	216	2.07	8.9	7	1	34.2	340	C	49.18	98.45	94.74	21339357	20800324	86.8	7.12	0.010928	0.989072	7e-06	0.538203	0.386493	0.047324	0.027973	0.924696	0.864297	0.26835	0.579906	0.934682
case12	Prefrontal cortex	82	300.5	2.08	9.7	8.4	1.4	51	348	C	49.33	98.4	94.61	28178552	27616580	91.19	5.77	0.016531	0.983469	2e-06	0.472388	0.428844	0.07327	0.025495	0.901232	0.870553	0.30976	0.442978	0.965958
case13	Prefrontal cortex	88	265.6	2.08	9.4	7.4	0.8	36.5	328	C	48.75	98.48	94.84	22124647	21611386	88.28	8.07	0.018165	0.981835	7e-06	0.515996	0.392975	0.060453	0.030568	0.908971	0.871653	0.266242	0.579912	0.958944
case14	Prefrontal cortex	97	199.4	2.06	9.3	7.8	1.7	62.64	325	A	47.99	98.57	94.94	29541875	29177916	90.92	5.18	0.01088	0.98912	3e-06	0.496458	0.42899	0.050748	0.023801	0.925448	0.885905	0.273573	0.502789	0.957272
case15	Prefrontal cortex	89	255.3	2.08	9.5	7.7	1.4	50.3	338	C	49.56	98.49	94.87	26719663	26221751	90.74	5.3	0.014417	0.985583	6e-06	0.512555	0.415857	0.04812	0.023462	0.928413	0.886965	0.254133	0.533144	0.955357
case16	Prefrontal cortex	87	108.6	2.1	9.4	7.1	1.2	52.3	319	C	49.36	98.48	94.84	29834383	29310916	89.75	6.84	0.013526	0.986474	8e-06	0.528706	0.393214	0.052303	0.02577	0.921919	0.886288	0.304695	0.528893	0.961351
case17	Prefrontal cortex	65	175.2	2.06	8.5	7.3	1	27.4	332	C	47.2	98.49	94.79	25339874	24959915	91.29	6.13	0.016315	0.983685	4e-06	0.488502	0.417436	0.067148	0.026911	0.905938	0.879696	0.228764	0.550244	0.971034
case18	Prefrontal cortex	92	306.5	2.07	10	8.5	1.5	91.94	352	A	48.08	98.38	94.45	31000611	30521005	93.02	5.11	0.014454	0.985546	1e-06	0.465747	0.453627	0.055431	0.025194	0.919374	0.900013	0.245503	0.479479	0.978941
case19	Prefrontal cortex	90	161.1	2.08	9.2	7.4	1.1	24.5	336	C	49.39	98.41	94.68	21768636	21206317	88.71	6.34	0.01565	0.98435	1.1e-05	0.524707	0.40685	0.04202	0.026413	0.931556	0.879987	0.283424	0.520859	0.944641
case20	Prefrontal cortex	94	371	2.09	9.5	8.2	1.8	103.29	337	A	48.5	98.53	94.86	30069538	29680844	92.19	5.71	0.01245	0.98755	2e-06	0.49433	0.422363	0.056667	0.026637	0.916694	0.89473	0.28629	0.466021	0.976041
case21	Prefrontal cortex	114	148.1	2.07	8.6	6.6	1.4	38.99	326	A	51.02	98.43	94.62	27614849	27203734	91.02	7.14	0.012406	0.987594	1.3e-05	0.582508	0.348791	0.041094	0.027594	0.931299	0.911467	0.402805	0.418398	0.978705
case22	Prefrontal cortex	67	188.6	2.07	9.1	7.3	0.8	47.5	319	C	48.58	98.46	94.8	27496766	26909226	88.59	7.3	0.015448	0.984552	1.4e-05	0.513759	0.398846	0.059287	0.028094	0.912605	0.871175	0.280508	0.59863	0.954603
control01	Prefrontal cortex	100	169	2.07	9.2	7.2	0.8	17.3	336	C	47.77	98.52	94.84	23893549	23521445	88.45	7.65	0.015568	0.984432	6e-06	0.5355	0.378218	0.059913	0.026363	0.913718	0.874674	0.2594	0.570658	0.957269
control02	Prefrontal cortex	83	218.8	2.06	9.5	7.7	1.2	33.7	330	C	48.4	98.43	94.62	26975464	26536789	90.29	6.19	0.012635	0.987365	4e-06	0.50536	0.426661	0.043257	0.024719	0.932021	0.895347	0.267754	0.489043	0.960651
control03	Prefrontal cortex	99	252.4	2.07	9.6	6.9	0.7	28.1	345	C	48.54	98.46	94.77	24877150	24313912	87.59	8.49	0.017723	0.982277	7e-06	0.549114	0.368264	0.053375	0.02924	0.917378	0.878061	0.316692	0.525205	0.957142
control04	Prefrontal cortex	87	176.8	2.05	9.7	7.7	1.2	65.03	326	A	48.08	98.45	94.62	36030363	35558123	91.92	5.47	0.011552	0.988448	5e-06	0.507981	0.407296	0.059846	0.024872	0.915277	0.888645	0.266885	0.483387	0.970902
control05	Prefrontal cortex	62	302.2	2.07	9.2	7.3	0.9	35.5	331	C	49.22	98.4	94.63	23327944	22820434	88.5	7.21	0.017613	0.982387	4e-06	0.484642	0.420791	0.064623	0.029939	0.905433	0.861836	0.276261	0.521141	0.951849
control06	Prefrontal cortex	82	196.5	2.09	9.5	6.9	1	32.8	328	C	49.56	98.38	94.58	21910510	21443776	89.08	7.8	0.01491	0.98509	1e-05	0.516231	0.410086	0.042847	0.030827	0.926316	0.89307	0.269277	0.545315	0.964109
control07	Prefrontal cortex	54	158.4	2.06	8.7	7.6	1	42.9	331	C	48.44	98.57	94.99	25747878	25417299	92.95	4.82	0.014381	0.985619	3e-06	0.478507	0.446059	0.051777	0.023654	0.924566	0.901167	0.239736	0.542463	0.974692
control08	Prefrontal cortex	97	334.4	2.08	9.7	8.2	1.6	94.81	323	A	48.84	98.44	94.62	35458141	34937332	92.66	4.19	0.015875	0.984125	1e-06	0.488368	0.441752	0.046688	0.02319	0.93012	0.897705	0.257698	0.464792	0.96515
control09	Prefrontal cortex	64	171.1	2.07	9	6.8	1.1	29	342	C	49.33	98.44	94.74	20820462	20331148	89.85	5.98	0.016392	0.983608	7e-06	0.488094	0.438932	0.045197	0.02777	0.927026	0.883735	0.228222	0.511495	0.953301
control10	Prefrontal cortex	48	359.9	2.08	8.5	6.2	0.7	38.7	347	A	49.1	98.6	95.03	34928318	34501845	87.91	8.53	0.017187	0.982813	5e-06	0.529999	0.381903	0.056757	0.031336	0.911902	0.877288	0.27552	0.546945	0.962042
control11	Prefrontal cortex	53	223.8	2.08	8.4	7.1	1	45.14	356	A	48.33	98.43	94.57	31933575	31500884	88.88	6.54	0.015369	0.984631	3e-06	0.533826	0.398155	0.043058	0.024957	0.931981	0.885825	0.250153	0.485649	0.950475
case01	Hippocampus	75	203.6	2.07	9.8	8	1.2	57.07	336	A	48.19	98.48	94.7	32148964	31713343	89.97	6.09	0.015146	0.984854	3e-06	0.47897	0.428779	0.065518	0.026729	0.90775	0.868878	0.249748	0.546969	0.957178
case02	Hippocampus	50	127.9	2.07	7.9	6.4	1.2	49.78	331	A	50.67	98.53	94.89	32001899	31566648	91.43	6.08	0.012211	0.987789	5e-06	0.548798	0.380597	0.045851	0.024749	0.929395	0.903541	0.351132	0.413825	0.972182
case03	Hippocampus	56	116.1	2.04	8.8	5.7	0.5	25.2	325	C	48.29	98.4	94.55	23318451	22896048	88.27	8.93	0.019155	0.980845	7e-06	0.564361	0.345566	0.057819	0.032247	0.909927	0.881917	0.307608	0.590977	0.969218
case04	Hippocampus	78	118.1	2.06	9.2	6.1	0.6	24.3	310	C	48.08	98.55	94.98	22755381	22320622	84.08	8.7	0.024707	0.975293	1.5e-05	0.589032	0.327327	0.05329	0.030336	0.91636	0.850288	0.255969	0.637887	0.927898
case05	Hippocampus	70	209.2	2.06	9.4	7.2	0.9	10.4	345	C	48.42	98.5	94.83	22902649	22438243	88.13	7.35	0.020481	0.979519	6e-06	0.518998	0.39565	0.058062	0.027283	0.914648	0.869555	0.219011	0.568546	0.950699
case06	Hippocampus	72	74.8	2.07	9.8	6.7	0.9	34.8	328	C	49.3	98.5	94.91	21120216	20717339	89.64	7.37	0.018834	0.981166	6e-06	0.489294	0.423941	0.055876	0.030884	0.913235	0.882426	0.243348	0.585976	0.966264
case07	Hippocampus	89	61	2.06	9.7	7.2	1.2	20.9	319	C	50.15	98.57	95.11	20086444	19770120	90.16	7.38	0.013329	0.986671	7e-06	0.518294	0.398205	0.05449	0.029004	0.916499	0.890307	0.306448	0.543587	0.971421
case08	Hippocampus	90	106.2	2.02	9.3	6.8	1.1	28.2	325	C	48.13	98.59	95.09	25845137	25474057	90.35	6.8	0.016971	0.983029	5e-06	0.481644	0.437458	0.052906	0.027987	0.919102	0.889167	0.197813	0.596444	0.96743
case09	Hippocampus	65	89.8	2.06	9.2	7.3	1.1	20.4	305	C	49.97	98.44	94.82	20891147	20343513	83.09	7.19	0.016891	0.983109	6e-06	0.496231	0.39974	0.069217	0.034807	0.895971	0.800331	0.259616	0.615781	0.893255
case10	Hippocampus	72	277.1	2.08	9.2	6.9	1.2	36.3	334	C	49.35	98.48	94.85	20242209	19876999	90.09	6.27	0.014991	0.985009	6e-06	0.477081	0.440677	0.054448	0.027789	0.917758	0.880048	0.286574	0.501428	0.958911
case11	Hippocampus	73	167	2.06	9	6.2	0.8	34.2	337	C	49.02	98.5	94.88	28979391	28393388	89.11	7.58	0.012624	0.987376	9e-06	0.531348	0.389617	0.050596	0.028431	0.920964	0.886789	0.310333	0.510272	0.962893
case12	Hippocampus	47	335.2	2.07	9.7	8.1	1.3	42.8	331	C	49.63	98.47	94.83	24256379	23738387	88.49	6	0.015503	0.984497	4e-06	0.443049	0.445598	0.083093	0.028257	0.888647	0.834019	0.224211	0.543076	0.938527
case13	Hippocampus	50	214.7	2.08	9.1	6.8	0.6	19.4	332	C	48.83	98.3	94.32	28073507	27455644	84.9	11.96	0.021244	0.978756	8e-06	0.539027	0.345616	0.073751	0.041599	0.884642	0.854219	0.329319	0.566518	0.965609
case14	Hippocampus	89	250.7	2.06	9.8	7.4	1.1	68.89	341	A	48.36	98.42	94.56	30012274	29578716	89.01	6.5	0.013574	0.986426	3e-06	0.466419	0.452096	0.052126	0.029356	0.918515	0.873715	0.250798	0.56373	0.951225
case15	Hippocampus	86	160.5	2.08	9.6	7.2	1.2	36.9	348	C	49.69	98.51	94.89	26588565	26171153	91.43	6.36	0.018371	0.981629	4e-06	0.472046	0.426012	0.073194	0.028744	0.898058	0.875772	0.300569	0.479833	0.975184
case16	Hippocampus	55	65.2	2	9.2	7.6	1.1	23.3	326	C	49.57	98.5	94.93	22137796	21631330	89.07	6.15	0.015654	0.984346	8e-06	0.470505	0.437211	0.063924	0.028351	0.907716	0.858797	0.269834	0.5825	0.946107
case17	Hippocampus	74	63.5	2.11	9.9	7.8	1.1	28.6	336	C	49.77	98.49	94.89	21082800	20577629	87.41	7.05	0.017627	0.982373	9e-06	0.480527	0.41862	0.069249	0.031595	0.899147	0.843461	0.262294	0.596003	0.938069
case18	Hippocampus	78	79.7	2.08	9.4	7.5	1	61.89	327	A	48.59	98.43	94.6	25824092	25450565	90	6.94	0.017185	0.982815	5e-06	0.454269	0.434208	0.079301	0.032218	0.888477	0.858326	0.295375	0.537582	0.966064
case19	Hippocampus	70	88.2	2.02	9.2	6.7	0.8	20.5	343	C	50.05	98.38	94.57	27398922	26839730	85.46	10.28	0.018386	0.981614	1.8e-05	0.515854	0.375771	0.066276	0.042081	0.891625	0.850007	0.316268	0.544012	0.953324
case20	Hippocampus	77	201.4	2.08	9.6	7.6	1.3	59.13	337	A	48.15	98.51	94.78	28121392	27753511	90.89	5.87	0.014783	0.985217	2e-06	0.460612	0.457828	0.053982	0.027576	0.91844	0.88553	0.221217	0.531891	0.964168
case21	Hippocampus	51	140.4	2.06	7.4	6.1	1.1	48.77	338	A	49.32	98.59	95.04	28637671	28293611	87.55	8	0.016879	0.983121	6e-06	0.583352	0.340075	0.047592	0.028975	0.923427	0.879428	0.301142	0.502557	0.952353
case22	Hippocampus	41	104.9	2.08	8.2	6.5	0.7	14.7	343	C	47.25	98.33	94.31	26481892	25976948	87.67	7.76	0.015224	0.984776	5e-06	0.542701	0.377623	0.053769	0.025901	0.920325	0.876441	0.26692	0.544466	0.952318
control01	Hippocampus	95	152.1	2.06	9	6.2	0.6	24.7	336	C	48.53	98.34	94.4	26895959	26416970	87.7	8.73	0.019566	0.980434	8e-06	0.538457	0.35964	0.07062	0.031275	0.898097	0.863103	0.349642	0.504498	0.961036
control02	Hippocampus	65	157.6	2.07	9.3	7.3	1.2	27.5	330	C	49.69	98.57	95.12	24193155	23746506	89.47	7.2	0.015834	0.984166	1.3e-05	0.494152	0.420987	0.054611	0.030237	0.915139	0.880602	0.275084	0.503281	0.962261
control03	Hippocampus	99	175.7	2.06	9.8	6.4	0.6	40.9	344	C	48.39	98.15	93.94	29718668	28995260	87.21	10.22	0.018316	0.981684	7e-06	0.55416	0.35446	0.058875	0.032498	0.90862	0.882863	0.315517	0.543508	0.971652
control04	Hippocampus	106	182.1	2.05	10	6.5	0.7	39.8	339	A	50.51	98.58	95.04	32561584	32168141	89.19	7.52	0.012561	0.987439	7e-06	0.546679	0.364142	0.055397	0.033776	0.910821	0.87753	0.351671	0.446203	0.963449
control05	Hippocampus	90	234.1	2.07	9	5.6	0.4	16	330	C	48.62	98.45	94.68	25473035	24980193	83.96	10	0.021238	0.978762	1e-05	0.547985	0.355061	0.061099	0.035846	0.903045	0.847854	0.322032	0.574508	0.938884
control06	Hippocampus	42	257.7	2.06	7.8	6.3	0.8	19.3	314	C	47.65	98.56	95.05	20350559	20050543	90.59	7.06	0.017414	0.982586	8e-06	0.453026	0.458656	0.057562	0.030748	0.911682	0.886805	0.200838	0.677244	0.972714
control07	Hippocampus	67	122.6	2.07	9	5.8	0.5	19.1	316	C	47.83	98.43	94.58	26217314	25779582	85.66	9.22	0.019857	0.980143	5e-06	0.544803	0.366088	0.055505	0.033599	0.910891	0.861654	0.279201	0.561508	0.945946
control08	Hippocampus	71	269.3	2.1	9.2	7	1.1	85.81	333	A	49	98.5	94.8	28515557	28147048	90.51	5.55	0.01733	0.98267	2e-06	0.462668	0.443919	0.062843	0.030568	0.906586	0.867652	0.263718	0.492848	0.957054
control09	Hippocampus	48	219.4	2.04	8.8	6.7	0.9	18.2	334	C	47.52	98.3	94.24	24333950	23856486	86.5	9.31	0.019028	0.980972	5e-06	0.51667	0.394414	0.055955	0.032956	0.911084	0.870308	0.229779	0.575868	0.955244
control10	Hippocampus	47	206.9	2.08	8.1	5.1	0.5	36.76	337	A	49.32	98.48	94.7	31014718	30617226	84.44	11.68	0.021934	0.978066	5.9e-05	0.522744	0.361533	0.064929	0.050735	0.884276	0.8481	0.333334	0.497537	0.959089
control11	Hippocampus	53	251.8	2.05	8.7	6.1	1.2	48.23	337	A	49.77	98.56	94.92	31404743	30993180	90.57	7.2	0.016243	0.983757	7e-06	0.525831	0.3921	0.051021	0.031041	0.917931	0.894785	0.268268	0.460605	0.974784
case01	Occipital cortex	72	292.3	2.08	9.1	7.1	1.5	50.2	328	B	48.34	98.54	94.79	22049058	21793733	90.43	6.55	0.012063	0.987937	4e-06	0.524174	0.392741	0.057635	0.025446	0.916915	0.886415	0.2613	0.60017	0.966736
case02	Occipital cortex	74	451.4	2.09	9.5	7.5	1.5	47.48	336	B	48.72	98.55	94.85	29113441	28794998	93.32	4.44	0.013395	0.986605	2e-06	0.472287	0.434468	0.067926	0.025317	0.906755	0.883991	0.252526	0.460394	0.974895
case03	Occipital cortex	56	388.2	2.08	8.4	6.8	0.4	31.6	328	C	48.14	98.48	94.81	26432944	25974033	87.57	8.57	0.019521	0.980479	7e-06	0.519895	0.379631	0.066613	0.033855	0.899526	0.862893	0.204174	0.737032	0.959276
case04	Occipital cortex	60	394.5	2.08	8.7	6.4	0.5	45	332	C	47.97	98.38	94.55	24485536	23940685	84.09	9.64	0.027167	0.972833	1.1e-05	0.594733	0.310618	0.061507	0.033131	0.905351	0.849096	0.291312	0.64643	0.937864
case05	Occipital cortex	79	162.2	2.08	9.6	7	0.6	4.38	344	C	47.28	98.61	95.03	24963289	24621549	88.85	7.68	0.018097	0.981903	4e-06	0.537173	0.375115	0.059786	0.027922	0.912288	0.877862	0.195948	0.621482	0.962264
case06	Occipital cortex	57	458.1	2.07	8.4	6.9	0.7	18.6	320	C	48.74	98.39	94.58	23061317	22627717	87.64	9.27	0.021172	0.978828	9e-06	0.500858	0.393715	0.067968	0.03745	0.894573	0.863289	0.222431	0.65559	0.965029
case07	Occipital cortex	64	237.5	2.08	8.8	6.4	0.5	32.3	330	C	47.86	98.4	94.56	23401918	22993570	88.03	8.84	0.018546	0.981454	1e-05	0.582421	0.33106	0.055283	0.031226	0.913481	0.883147	0.228967	0.68261	0.966792
case08	Occipital cortex	70	373.5	2.07	8.1	6.2	0.7	23.2	338	C	47.06	98.44	94.61	25644585	25167461	84.43	8.98	0.02233	0.97767	8e-06	0.53316	0.375287	0.060004	0.031541	0.908447	0.847884	0.172096	0.694854	0.933333
case09	Occipital cortex	47	330.3	2.08	8	5.4	0.3	25.5	340	C	47.02	98.39	94.5	26996252	26482650	86.55	9.28	0.020785	0.979215	7e-06	0.582294	0.335075	0.05405	0.028575	0.917369	0.879831	0.242274	0.706413	0.959081
case10	Occipital cortex	47	308.6	2.08	8.4	7.1	1.2	3.32	321	C	50.2	98.58	95.15	26653624	26223108	91.3	5.4	0.016582	0.983418	4e-06	0.48158	0.42416	0.065902	0.028354	0.90574	0.871587	0.332036	0.489999	0.962293
case11	Occipital cortex	60	270.7	2.07	9	7.3	0.9	27.8	336	C	48.72	98.48	94.81	29870219	29147086	86.87	6.75	0.013062	0.986938	6e-06	0.476028	0.428644	0.064355	0.030968	0.904671	0.841951	0.238508	0.648449	0.930671
case12	Occipital cortex	77	377.2	2.08	9.6	8.2	1.3	53.3	338	C	50.14	98.38	94.63	27633375	27087269	89.71	6.57	0.01763	0.98237	4e-06	0.46286	0.436939	0.071555	0.028642	0.899799	0.862431	0.291466	0.523987	0.95847
case13	Occipital cortex	53	403.3	2.09	8.8	6.7	0.4	34	332	C	47.96	98.51	94.9	22387625	22021226	88.4	9.55	0.019792	0.980208	1e-05	0.552859	0.345355	0.067311	0.034466	0.898213	0.87699	0.257748	0.681286	0.976371
case14	Occipital cortex	64	486	2.09	9.5	7.9	1.8	33.94	347	B	49.08	98.52	94.76	26166047	25834401	91.83	4.91	0.010995	0.989005	2e-06	0.44629	0.447843	0.078321	0.027544	0.894133	0.862202	0.273779	0.505858	0.964288
case15	Occipital cortex	78	321.2	2.07	9.2	6.7	1	24.6	325	C	49.92	98.64	95.18	25477298	25148116	90.88	5.87	0.01506	0.98494	6e-06	0.511428	0.405699	0.057221	0.025646	0.917127	0.883026	0.300642	0.514206	0.962817
case16	Occipital cortex	85	367	2.08	8.9	6.6	1.2	18.7	340	C	47.34	98.56	94.97	27667572	27243838	90.17	5.39	0.01309	0.98691	2e-06	0.477388	0.440541	0.056876	0.025192	0.917929	0.872772	0.189998	0.615689	0.950806
case17	Occipital cortex	77	231.6	2.08	8.8	5.8	0.6	36.7	360	C	48.85	98.26	94.22	24336675	23828676	87.65	9.48	0.017349	0.982651	1.2e-05	0.563951	0.345269	0.057285	0.033484	0.909219	0.880774	0.284819	0.586866	0.968714
case18	Occipital cortex	77	472.2	2.1	9.5	7.8	1.8	35.69	330	B	48.82	98.52	94.74	29305914	28957759	91.42	5.53	0.01754	0.98246	3e-06	0.466384	0.427477	0.077634	0.028502	0.893861	0.863453	0.251288	0.506577	0.965981
case19	Occipital cortex	76	176.4	2.08	8.9	7	0.8	28	327	C	48.39	98.47	94.82	21117343	20635087	88.93	6.35	0.014466	0.985534	9e-06	0.502542	0.418694	0.052547	0.026208	0.921236	0.872688	0.231401	0.624408	0.947301
case20	Occipital cortex	68	275.2	2.07	9.4	7.7	1.6	38.4	351	B	48.7	98.41	94.45	27067330	26697123	91.05	5.52	0.011616	0.988384	2e-06	0.472841	0.431845	0.067174	0.028139	0.904686	0.870818	0.260552	0.536051	0.962563
case21	Occipital cortex	64	387.7	2.07	8.4	5.8	1	1.32	325	B	47.3	98.28	94.03	28407155	27962495	80.97	10.21	0.019254	0.980746	1e-05	0.607948	0.313534	0.041346	0.037162	0.921483	0.844465	0.230047	0.742471	0.91642
case22	Occipital cortex	67	323.4	2.07	7.2	5.7	0.4	26.7	331	C	47.88	98.44	94.69	21161974	20710727	76.78	11.47	0.019984	0.980016	1.7e-05	0.598207	0.30741	0.055452	0.038913	0.905617	0.804063	0.292201	0.62334	0.887862
control01	Occipital cortex	89	355.5	2.08	8.2	4.7	0.3	11.4	343	C	46.46	98.44	94.55	27317254	26757074	77.2	13.06	0.021803	0.978197	7e-06	0.649389	0.284986	0.039064	0.026554	0.934375	0.847784	0.29928	0.626859	0.907327
control02	Occipital cortex	70	310.5	2.05	8.9	7.3	0.7	20.9	321	C	49.05	98.57	95.02	23893208	23448364	85.24	8.34	0.015916	0.984084	1.5e-05	0.52411	0.390998	0.053189	0.031688	0.915108	0.85417	0.262097	0.631398	0.933409
control03	Occipital cortex	92	429.1	2.09	9.2	6.6	0.4	19.1	329	C	47.28	98.41	94.55	22984317	22506093	79.14	11.28	0.018272	0.981728	7e-06	0.593301	0.326636	0.049219	0.030837	0.919937	0.834272	0.205891	0.732011	0.90688
control04	Occipital cortex	89	307.4	2.08	9.9	7.7	1.5	49.04	318	B	49.29	98.52	94.77	24528099	24238672	89.2	5.71	0.011802	0.988198	3e-06	0.485641	0.413265	0.071467	0.029624	0.898906	0.849225	0.284305	0.520836	0.944731
control05	Occipital cortex	88	381.9	2.09	8.7	6.7	0.4	15.2	346	C	48.21	98.51	94.81	23351663	22846335	84.59	11.42	0.023187	0.976813	1e-05	0.561694	0.335407	0.064518	0.038371	0.8971	0.859947	0.305113	0.641419	0.958585
control06	Occipital cortex	53	424.1	2.06	7.8	7.1	0.6	11.9	332	C	48.18	98.54	94.97	27089199	26560537	85.9	9.3	0.022613	0.977387	8e-06	0.447356	0.441105	0.070036	0.041495	0.888461	0.841617	0.195789	0.643676	0.947274
control07	Occipital cortex	52	346.6	2.08	9	7.7	0.9	28.4	330	C	49.5	98.52	94.95	22669045	22313556	88.46	6.56	0.014617	0.985383	6e-06	0.497675	0.408966	0.064241	0.029111	0.906641	0.85701	0.249733	0.597598	0.945258
control08	Occipital cortex	56	429	2.08	9.3	7.5	1.7	42.34	338	B	49.61	98.45	94.59	29803576	29417618	93.74	3.63	0.014894	0.985106	1e-06	0.476255	0.425493	0.074389	0.023862	0.901748	0.875561	0.303458	0.415707	0.970961
control09	Occipital cortex	65	299.7	2.07	9.1	6.4	1.2	23.1	328	C	48.22	98.6	95.11	25291093	24893907	90.27	5.18	0.014736	0.985264	4e-06	0.449107	0.469539	0.052732	0.028619	0.918646	0.872143	0.19665	0.5529	0.949379
control10	Occipital cortex	62	261.9	2.06	7.8	4.4	0.8	10.1	319	B	46.3	98.75	95.3	26040643	25768403	78.95	10.25	0.02391	0.97609	6e-06	0.617467	0.316293	0.034445	0.031789	0.93376	0.84018	0.268925	0.668817	0.899782
control11	Occipital cortex	63	484.1	2.09	9.1	7	1.2	43.07	332	B	48.5	98.49	94.63	25987576	25690238	89.74	6.82	0.015774	0.984226	2e-06	0.509686	0.404959	0.056018	0.029335	0.914645	0.880574	0.237625	0.506271	0.962749
case01	Cerebellum	86	267.5	2.09	9.7	8.4	2.1	92.05	346	A	47.97	98.46	94.68	42897483	42289766	92.63	4.45	0.016439	0.983561	1e-06	0.42898	0.413702	0.122864	0.034453	0.842681	0.815368	0.311249	0.460127	0.967587
case02	Cerebellum	84	574.6	2.09	9.7	8.3	1.5	88.96	319	A	48.24	98.53	94.87	45307120	44710787	92.92	4.79	0.018808	0.981192	1e-06	0.425007	0.414675	0.126057	0.034259	0.839683	0.817793	0.290231	0.456737	0.973931
case03	Cerebellum	83	322.2	2.1	9.6	7	1.1	44	305	C	49.09	98.48	94.87	22503531	22142505	92.25	5.9	0.022174	0.977826	6e-06	0.43348	0.393263	0.134788	0.038463	0.826744	0.808713	0.394868	0.538194	0.978191
case04	Cerebellum	59	190.9	2.08	9.5	7.8	1.1	17.8	294	C	48.32	98.61	95.2	27386563	27052628	92.1	5	0.024151	0.975849	7e-06	0.404376	0.406158	0.153853	0.035607	0.810533	0.783224	0.306476	0.595131	0.966307
case05	Cerebellum	51	159.2	2.08	9.4	7.5	1	43.6	341	C	49.59	98.43	94.75	29935126	29325501	91.09	5.51	0.02075	0.97925	3e-06	0.427813	0.383554	0.152376	0.036254	0.811367	0.780393	0.384741	0.501269	0.961824
case06	Cerebellum	74	74	2.05	9.7	7.1	0.8	41.1	294	C	49.43	98.6	95.24	22014249	21615094	92.04	5.06	0.019051	0.980949	6e-06	0.44339	0.398481	0.126212	0.031912	0.84187	0.81258	0.349307	0.614898	0.965207
case07	Cerebellum	62	172.8	2.08	9.1	7	0.9	28.8	324	C	48.12	98.53	94.93	27558794	27130107	91.04	4.44	0.017262	0.982738	3e-06	0.419474	0.414505	0.132631	0.033387	0.833979	0.791961	0.286456	0.512408	0.949617
case08	Cerebellum	79	192.8	2.09	9.6	7.3	0.8	39.5	343	C	49.25	98.41	94.65	21339840	20924212	90.62	5.51	0.019058	0.980942	7e-06	0.467925	0.393218	0.105507	0.033344	0.861143	0.823806	0.312817	0.529137	0.956643
case09	Cerebellum	55	77.1	2.09	8.3	5.6	0.7	33.6	344	C	47.93	98.47	94.76	29681327	29129004	88.94	7.23	0.01967	0.98033	4e-06	0.524951	0.353261	0.090461	0.031323	0.878212	0.84276	0.267389	0.575769	0.959632
case10	Cerebellum	86	211	2.09	10	8	1.4	43	295	C	50.39	98.59	95.24	27532512	27075687	92.27	5.1	0.02034	0.97966	5e-06	0.440187	0.402195	0.124597	0.033017	0.842381	0.815832	0.477411	0.49998	0.968482
case11	Cerebellum	51	118.4	2.08	9.1	7.5	1.4	46.2	337	C	49.42	98.51	94.96	28423638	27898979	91.74	4.27	0.01531	0.98469	2e-06	0.431303	0.411005	0.124261	0.03343	0.842308	0.804423	0.357393	0.516388	0.955023
case12	Cerebellum	81	167.5	2.08	9.7	8.5	1.6	35.9	294	C	50.78	98.7	95.56	22566493	22264552	90.89	7.03	0.018038	0.981962	8e-06	0.443977	0.388646	0.134909	0.03246	0.832623	0.81179	0.436031	0.515312	0.974979
case13	Cerebellum	50	586.5	2.09	8.8	7	0.8	35.9	324	C	49.31	98.48	94.86	24878694	24381627	79.65	14.22	0.039702	0.960298	4.8e-05	0.356252	0.310657	0.248614	0.084428	0.66691	0.623247	0.308108	0.647974	0.93453
case14	Cerebellum	63	333.3	2.09	8.5	8.4	1.9	87.37	334	A	47.57	98.5	94.79	41217190	40632373	91.87	4.4	0.018462	0.981538	1e-06	0.40066	0.41385	0.147219	0.03827	0.814509	0.781044	0.298851	0.466885	0.958914
case15	Cerebellum	90	198.9	2.08	9.6	8	1.3	45.4	309	C	50.05	98.51	95.01	28835485	28391269	93.03	4.95	0.020113	0.979887	7e-06	0.449713	0.398952	0.119377	0.031951	0.848665	0.828362	0.458978	0.526253	0.976077
case16	Cerebellum	92	162.3	2.07	9.8	8	1.3	35.4	334	C	49.45	98.42	94.7	22456291	22008104	91.1	4.51	0.017138	0.982862	4e-06	0.464984	0.39293	0.109628	0.032454	0.857914	0.815745	0.356474	0.505466	0.950846
case17	Cerebellum	126	288.1	2.09	9.1	8	1	35.5	334	C	48.7	98.52	94.92	24228342	23701278	92.34	3.86	0.019095	0.980905	5e-06	0.44428	0.414215	0.112464	0.029037	0.858494	0.821967	0.322242	0.551124	0.957452
case18	Cerebellum	104	247	2.1	9.3	8.1	1.3	100.07	341	A	48.48	98.43	94.59	35393370	34875964	92.85	4.39	0.01911	0.98089	1e-06	0.425214	0.400144	0.139578	0.035062	0.825358	0.800119	0.307431	0.457349	0.96942
case19	Cerebellum	112	168.4	2.07	9.1	7.2	1.2	26.3	343	C	48.43	98.46	94.79	25822968	25298635	92.13	4.54	0.017396	0.982604	3e-06	0.469111	0.404044	0.096651	0.03019	0.873155	0.840482	0.312711	0.473534	0.96258
case20	Cerebellum	99	176	2.06	10	8.7	1.8	107.52	332	A	48.87	98.41	94.59	33589466	33063581	94.04	4.02	0.016381	0.983619	1e-06	0.46282	0.405596	0.101965	0.029619	0.868416	0.849128	0.312318	0.408122	0.97779
case21	Cerebellum	62	387.6	2.1	8.8	7	1	54.15	346	A	47.05	98.43	94.52	40417428	39887047	90.44	6.99	0.01901	0.98099	4e-06	0.531358	0.329493	0.104506	0.03464	0.86085	0.83624	0.229206	0.648304	0.971411
case22	Cerebellum	88	93.6	2.07	9.1	5.6	0.5	20.3	316	C	48.55	98.55	94.97	22969407	22434467	80.2	8.05	0.016948	0.983052	1.3e-05	0.558436	0.330179	0.076976	0.034397	0.888615	0.78655	0.279009	0.677587	0.885142
control01	Cerebellum	99	252.8	2.1	9.8	8.2	1.4	23.4	334	C	49.99	98.56	95.1	20186257	19902665	93.21	4.12	0.017718	0.982282	2e-06	0.44562	0.401159	0.121657	0.031562	0.846778	0.821006	0.336401	0.501409	0.969564
control02	Cerebellum	58	257.6	2.08	9	7.6	1	51.2	331	C	50.23	98.47	94.86	29713792	29126456	91.1	4.29	0.018283	0.981717	3e-06	0.442692	0.397376	0.127255	0.032674	0.840068	0.79669	0.342009	0.520606	0.948364
control03	Cerebellum	67	263.6	2.09	9.3	7.8	1	48.9	337	C	50.25	98.43	94.73	26197183	25724514	91.76	5.48	0.021009	0.978991	4e-06	0.473849	0.379932	0.113304	0.032912	0.853781	0.827316	0.39183	0.501363	0.969003
control04	Cerebellum	90	90.3	2.1	10	8.5	1.4	112.68	341	A	48.3	98.48	94.74	38257371	37734036	93.34	4.49	0.014207	0.985793	2e-06	0.418442	0.406352	0.141907	0.033297	0.824794	0.804643	0.323417	0.446268	0.975569
control05	Cerebellum	61	85	2.09	9.1	6.8	0.6	42.5	291	C	49.25	98.61	95.27	22912321	22492255	90.98	6.1	0.022437	0.977563	8e-06	0.418936	0.403302	0.139276	0.038478	0.822238	0.793571	0.350028	0.638932	0.965136
control06	Cerebellum	57	349.4	2.07	9.3	7.8	1	29.2	323	C	50.17	98.5	94.93	20424656	20134692	92.81	5.28	0.019259	0.980741	3e-06	0.452508	0.398978	0.114377	0.034133	0.851486	0.832829	0.427371	0.418502	0.978089
control07	Cerebellum	61	318.2	2.1	9	8.3	1.2	44.3	329	C	50.4	98.55	95.09	29781977	29307267	92.16	4.92	0.018422	0.981578	6e-06	0.44511	0.401176	0.120046	0.033663	0.846286	0.81815	0.321465	0.534372	0.966753
control08	Cerebellum	59	197.1	2.1	9.6	8.6	2.1	113.65	353	A	48.04	98.47	94.69	35352840	34836291	93.84	3.49	0.018289	0.981711	1e-06	0.40165	0.398192	0.167747	0.03241	0.799842	0.776084	0.297621	0.432002	0.970296
control09	Cerebellum	65	290.2	2.09	9.2	7.2	0.9	42.8	329	C	50.05	98.57	95.12	21344049	20968887	91.04	4.89	0.01915	0.98085	4e-06	0.436549	0.431489	0.098679	0.033278	0.868038	0.828272	0.308986	0.515918	0.954188
control10	Cerebellum	58	388.8	2.09	8.9	7	1.2	91.39	343	A	47.4	98.36	94.41	37212499	36609680	91.58	5	0.020307	0.979693	2e-06	0.451824	0.395511	0.118988	0.033675	0.847335	0.815558	0.28419	0.519497	0.962498
control11	Cerebellum	59	264.2	2.08	8.6	7.9	1.4	85.77	326	A	48.2	98.53	94.89	33563654	33110458	92.56	4.72	0.02077	0.97923	1e-06	0.428497	0.416341	0.12105	0.034112	0.844837	0.818859	0.303446	0.477167	0.969251

## Sheet: S3
Region	Rank	Variable	Number of genes with improved BIC	Selected as independent or highest ranking correlated covariate (Pearson r≥0.5)	Selected as independent or highest ranking correlated variable (CCA r≥0.5)	Top 5 variable by variancePartition	% genes differentially expressed (FDR<0.05)
Motor cortex	1	multi_mapped_reads	10782	yes	yes	yes	0.45111
	2	PCT_UTR_BASES	10104	no
	3	uniquely_mapped_reads	9605	no
	4	PCT_RIBOSOMAL_BASES	9545	no
	5	PCT_CODING_BASES	9159	no
	6	RIN_TapeStation	8316	no
	7	tissue_pH	8280	yes	yes	no
	8	PCT_R1_TRANSCRIPT_STRAND_READS	8200	no
	9	PCT_R2_TRANSCRIPT_STRAND_READS	8200	no
	10	MEDIAN_5PRIME_BIAS	5768	yes	yes	yes	0.0582585
	11	GC_content	5605	yes	yes	yes	0.129428
	12	MEDIAN_3PRIME_BIAS	5469	yes	yes	yes	0.00398887
	13	PCT_INTRONIC_BASES	5005	yes	yes	no
	14	PMD	4136	yes	yes	yes	0.000419881
	15	PCT_MRNA_BASES	3948	no
	16	library_conc_ng_uL	3661	no
	17	RIN_Bioanalyzer	3516	yes	yes	no
	18	PCT_INTERGENIC_BASES	3153	no
	19	PCT_USABLE_BASES	2934	no
	20	RNA_conc_ng_uL	2301	yes	yes	no
	21	Age	2030	yes	yes	include a priori	0.000209941
	22	sequencing_batch	1719	NA (factor)	yes
	23	PCT_PF_ALIGNED_BASES	1137	no
	24	Q30	1026	yes	yes	no
	25	provided_weight	890	no
	26	Sex	666	NA (factor)	yes	include a priori	0.00120716
	27	trimmed_reads	636	yes	no
Prefrontal cortex	1	multi_mapped_reads	10567	yes	yes	yes	0.455007
	2	PCT_UTR_BASES	10443	no
	3	PCT_CODING_BASES	9034	no
	4	PCT_INTERGENIC_BASES	8607	no
	5	RIN_TapeStation	8274	no
	6	PCT_RIBOSOMAL_BASES	7808	no
	7	PCT_MRNA_BASES	7421	yes	yes	yes	0.185418
	8	tissue_pH	7242	yes	yes	no
	9	uniquely_mapped_reads	7063	no
	10	PCT_INTRONIC_BASES	6633	no
	11	GC_content	6177	yes	yes	yes	0.177457
	12	MEDIAN_5PRIME_BIAS	6031	no
	13	PMD	5440	yes	yes	yes	0.0092709
	14	Age	5361	yes	yes	include a priori	0.0657867
	15	library_conc_ng_uL	4795	no
	16	MEDIAN_3PRIME_BIAS	4690	no
	17	PCT_R1_TRANSCRIPT_STRAND_READS	4465	yes	yes	no
	18	PCT_R2_TRANSCRIPT_STRAND_READS	4465	no
	19	PCT_USABLE_BASES	4099	no
	20	RNA_conc_ng_uL	2888	yes	yes	no
	21	Q30	2703	yes	yes	no
	22	provided_weight	2608	yes	yes	yes	0
	23	RIN_Bioanalyzer	1978	no
	24	sequencing_batch	1607	NA (factor)	yes	no
	25	PCT_PF_ALIGNED_BASES	1368	no
	26	trimmed_reads	1305	yes	no
	27	Sex	1096	NA (factor)	yes	include a priori	0.00151896
Hippocampus	1	PCT_UTR_BASES	9705	yes	yes	yes	0.382425
	2	MEDIAN_5PRIME_BIAS	9493	no
	3	multi_mapped_reads	8513	no
	4	PCT_CODING_BASES	8285	no
	5	uniquely_mapped_reads	7682	no
	6	tissue_pH	7469	yes	yes	no
	7	PCT_INTERGENIC_BASES	7154	yes	yes	yes	0.129561
	8	RIN_TapeStation	6737	no
	9	Age	5993	yes	yes	include a priori	0.0155388
	10	PCT_MRNA_BASES	5784	no
	11	RNA_conc_ng_uL	5579	yes	yes	yes	0.000106067
	12	PCT_R1_TRANSCRIPT_STRAND_READS	4914	no
	13	PCT_R2_TRANSCRIPT_STRAND_READS	4914	no
	14	PCT_RIBOSOMAL_BASES	4890	no
	15	RIN_Bioanalyzer	4767	yes	yes	yes	0.0668753
	16	provided_weight	4685	no
	17	PCT_INTRONIC_BASES	4542	yes	yes	no
	18	PMD	4407	yes	yes	no
	19	PCT_USABLE_BASES	4264	no
	20	Q30	3748	yes	yes	no
	21	GC_content	3376	yes	yes	yes	0.0259334
	22	MEDIAN_3PRIME_BIAS	2368	no
	23	trimmed_reads	2229	yes	yes	no
	24	PCT_PF_ALIGNED_BASES	1719	yes	yes	no
	25	library_conc_ng_uL	1595	no
	26	sequencing_batch	1591	NA (factor)	no	no
	27	Sex	664	NA (factor)	yes	include a priori	0.00116674
Occipital cortex	1	PCT_UTR_BASES	12508	yes	yes	yes	0.589889
	2	PCT_CODING_BASES	12432	no
	3	multi_mapped_reads	12082	no
	4	uniquely_mapped_reads	11741	no
	5	RIN_TapeStation	10554	no
	6	tissue_pH	10252	no
	7	MEDIAN_3PRIME_BIAS	10085	no
	8	PCT_R1_TRANSCRIPT_STRAND_READS	9874	no
	9	PCT_R2_TRANSCRIPT_STRAND_READS	9874	no
	10	GC_content	9678	no
	11	PCT_INTRONIC_BASES	9520	no
	12	PCT_RIBOSOMAL_BASES	9453	no
	13	PCT_PF_ALIGNED_BASES	9091	no
	14	RIN_Bioanalyzer	8588	no
	15	PCT_INTERGENIC_BASES	6295	yes	yes	yes	0.0324269
	16	PCT_MRNA_BASES	6005	yes	yes	yes	0.00113305
	17	PCT_USABLE_BASES	5573	no
	18	trimmed_reads	4781	yes	yes	no
	19	PMD	3954	yes	yes	yes	0
	20	Age	3840	yes	yes	include a priori	0.000485594
	21	MEDIAN_5PRIME_BIAS	3510	no
	22	Q30	3419	yes	yes	yes	0
	23	library_conc_ng_uL	2706	yes	yes	no
	24	sequencing_batch	1361	NA (factor)	yes	no
	25	provided_weight	1028	yes	yes	no
	26	RNA_conc_ng_uL	991	no
	27	Sex	696	NA (factor)	yes	include a priori	0.00134887
Cerebellum	1	RIN_TapeStation	8186	yes	yes	yes	0.218364
	2	MEDIAN_3PRIME_BIAS	7761	no
	3	PCT_UTR_BASES	6680	no
	4	PCT_CODING_BASES	6598	no
	5	GC_content	6066	yes	yes	yes	0.14974
	6	tissue_pH	6019	yes	yes	yes	0.0597023
	7	sequencing_batch	5988	NA (factor)	no	no
	8	library_conc_ng_uL	5933	no
	9	uniquely_mapped_reads	5922	no
	10	RIN_Bioanalyzer	5114	no
	11	trimmed_reads	4977	no
	12	MEDIAN_5PRIME_BIAS	4883	no
	13	multi_mapped_reads	4791	yes	yes	yes	0.00479249
	14	PCT_PF_ALIGNED_BASES	4556	no
	15	PMD	3605	yes	yes	no
	16	PCT_INTRONIC_BASES	3587	yes	yes	yes	0.00769858
	17	provided_weight	3122	yes	yes	no
	18	PCT_MRNA_BASES	3045	no
	19	Q30	2949	no
	20	PCT_RIBOSOMAL_BASES	2756	no
	21	PCT_R1_TRANSCRIPT_STRAND_READS	2715	no
	22	PCT_R2_TRANSCRIPT_STRAND_READS	2715	no
	23	PCT_USABLE_BASES	2512	no
	24	PCT_INTERGENIC_BASES	2066	no
	25	Age	1729	yes	yes	include a priori	0.000101968
	26	RNA_conc_ng_uL	1111	yes	yes	no
	27	Sex	866	NA (factor)	yes	include a priori	0.00183542

## Sheet: S4
Brain region	Feature	p-value	adj. p-value	Statistical test
All regions	Age	0.00572603	0.108795	Welch Two Sample t-test
	Sex	1	1	Pearson's Chi-squared test with Yates' continuity correction
	PMD	0.607127	1	Welch Two Sample t-test
	tissue_pH	0.00491476	0.0933805	Welch Two Sample t-test
Motor cortex	provided_weight	0.306573	1	Welch Two Sample t-test
	RNA_conc_ng_uL	0.734836	1	Welch Two Sample t-test
	A260_A280	0.917773	1	Welch Two Sample t-test
	RIN_Bioanalyzer	0.395023	1	Welch Two Sample t-test
	total_reads	0.613271	1	Welch Two Sample t-test
	GC_content	0.217215	1	Welch Two Sample t-test
	Q20	0.244363	1	Welch Two Sample t-test
	Q30	0.443558	1	Welch Two Sample t-test
	library_conc_ng_uL	0.750104	1	Welch Two Sample t-test
	library_size_bp	0.919066	1	Welch Two Sample t-test
	RIN_TapeStation	0.586742	1	Welch Two Sample t-test
	rRNA_ratio	0.797821	1	Welch Two Sample t-test
	trimmed_reads	0.608924	1	Welch Two Sample t-test
	uniquely_mapped_reads	0.494482	1	Welch Two Sample t-test
	multi_mapped_reads	0.276434	1	Welch Two Sample t-test
Prefrontal cortex	provided_weight	0.252922	1	Welch Two Sample t-test
	RNA_conc_ng_uL	0.870691	1	Welch Two Sample t-test
	A260_A280	0.422579	1	Welch Two Sample t-test
	RIN_Bioanalyzer	0.915455	1	Welch Two Sample t-test
	total_reads	0.591803	1	Welch Two Sample t-test
	GC_content	0.409693	1	Welch Two Sample t-test
	Q20	0.679611	1	Welch Two Sample t-test
	Q30	0.829918	1	Welch Two Sample t-test
	library_conc_ng_uL	0.354626	1	Welch Two Sample t-test
	library_size_bp	0.435658	1	Welch Two Sample t-test
	RIN_TapeStation	0.0488078	0.927349	Welch Two Sample t-test
	rRNA_ratio	0.0163592	0.310825	Welch Two Sample t-test
	trimmed_reads	0.57832	1	Welch Two Sample t-test
	uniquely_mapped_reads	0.78469	1	Welch Two Sample t-test
	multi_mapped_reads	0.237819	1	Welch Two Sample t-test
Hippocampus	provided_weight	0.733662	1	Welch Two Sample t-test
	RNA_conc_ng_uL	0.0179039	0.340174	Welch Two Sample t-test
	A260_A280	0.752912	1	Welch Two Sample t-test
	RIN_Bioanalyzer	0.349612	1	Welch Two Sample t-test
	total_reads	0.175334	1	Welch Two Sample t-test
	GC_content	0.505005	1	Welch Two Sample t-test
	Q20	0.526178	1	Welch Two Sample t-test
	Q30	0.384171	1	Welch Two Sample t-test
	library_conc_ng_uL	0.930084	1	Welch Two Sample t-test
	library_size_bp	0.97015	1	Welch Two Sample t-test
	RIN_TapeStation	0.00598911	0.113793	Welch Two Sample t-test
	rRNA_ratio	0.0383699	0.729028	Welch Two Sample t-test
	trimmed_reads	0.172771	1	Welch Two Sample t-test
	uniquely_mapped_reads	0.464386	1	Welch Two Sample t-test
	multi_mapped_reads	0.0886123	1	Welch Two Sample t-test
Occipital cortex	provided_weight	0.468786	1	Welch Two Sample t-test
	RNA_conc_ng_uL	0.37017	1	Welch Two Sample t-test
	A260_A280	0.430312	1	Welch Two Sample t-test
	RIN_Bioanalyzer	0.96951	1	Welch Two Sample t-test
	total_reads	0.774419	1	Welch Two Sample t-test
	GC_content	0.71713	1	Welch Two Sample t-test
	Q20	0.0897382	1	Welch Two Sample t-test
	Q30	0.18562	1	Welch Two Sample t-test
	library_conc_ng_uL	0.430538	1	Welch Two Sample t-test
	library_size_bp	0.267957	1	Welch Two Sample t-test
	RIN_TapeStation	0.651535	1	Welch Two Sample t-test
	rRNA_ratio	0.737641	1	Welch Two Sample t-test
	trimmed_reads	0.792866	1	Welch Two Sample t-test
	uniquely_mapped_reads	0.208646	1	Welch Two Sample t-test
	multi_mapped_reads	0.455969	1	Welch Two Sample t-test
Cerebellum	provided_weight	0.0572946	1	Welch Two Sample t-test
	RNA_conc_ng_uL	0.706733	1	Welch Two Sample t-test
	A260_A280	0.085731	1	Welch Two Sample t-test
	RIN_Bioanalyzer	0.590792	1	Welch Two Sample t-test
	total_reads	0.767315	1	Welch Two Sample t-test
	GC_content	0.275233	1	Welch Two Sample t-test
	Q20	0.95978	1	Welch Two Sample t-test
	Q30	0.917838	1	Welch Two Sample t-test
	library_conc_ng_uL	0.29543	1	Welch Two Sample t-test
	library_size_bp	0.368777	1	Welch Two Sample t-test
	RIN_TapeStation	0.341569	1	Welch Two Sample t-test
	rRNA_ratio	0.975359	1	Welch Two Sample t-test
	trimmed_reads	0.77447	1	Welch Two Sample t-test
	uniquely_mapped_reads	0.0885702	1	Welch Two Sample t-test
	multi_mapped_reads	0.114336	1	Welch Two Sample t-test

## Sheet: S5
Brain region	Feature	p-value	Statistical test	Post-hoc test	Post-hoc test p-value
					Stage 1 vs Stage 2-3	Stage 1 vs Stage 4	Stage 2-3 vs Stage 4
All regions	Age	0.274217	One Way ANOVA
	Sex	0.140867	Fisher's Exact Test for Count Data
	PMD	0.620563	One Way ANOVA
	tissue_pH	0.621866	One Way ANOVA
	age_at_onset	0.319	One Way ANOVA
	site_of_onset	0.7028	Fisher's Exact Test for Count Data
	disease_duration	0.913	Kaplan-Meier estimate
Motor cortex	provided_weight	0.492569	Kruskal-Wallis rank sum test
	RNA_conc_ng_uL	0.683713	One Way ANOVA
	A260_A280	0.112522	Kruskal-Wallis rank sum test
	RIN_Bioanalyzer	0.598204	One Way ANOVA
	total_reads	0.603944	One Way ANOVA
	GC_content	0.734093	One Way ANOVA
	Q20	0.678914	Kruskal-Wallis rank sum test
	Q30	0.864119	Kruskal-Wallis rank sum test
	library_conc_ng_uL	0.986076	Kruskal-Wallis rank sum test
	library_size_bp	0.305231	One Way ANOVA
	RIN_TapeStation	0.814694	One Way ANOVA
	rRNA_ratio	0.417724	Kruskal-Wallis rank sum test
	trimmed_reads	0.594705	One Way ANOVA
	uniquely_mapped_reads	0.405616	One Way ANOVA
	multi_mapped_reads	0.863057	One Way ANOVA
Prefrontal cortex	provided_weight	0.664496	One Way ANOVA
	RNA_conc_ng_uL	0.469726	One Way ANOVA
	A260_A280	0.558081	Kruskal-Wallis rank sum test
	RIN_Bioanalyzer	0.97661	One Way ANOVA
	total_reads	0.247587	One Way ANOVA
	GC_content	0.974504	One Way ANOVA
	Q20	0.195479	One Way ANOVA
	Q30	0.142365	One Way ANOVA
	library_conc_ng_uL	0.531925	One Way ANOVA
	library_size_bp	0.734862	One Way ANOVA
	RIN_TapeStation	0.485737	One Way ANOVA
	rRNA_ratio	0.743324	One Way ANOVA
	trimmed_reads	0.25142	One Way ANOVA
	uniquely_mapped_reads	0.544675	Kruskal-Wallis rank sum test
	multi_mapped_reads	0.339323	One Way ANOVA
Hippocampus	provided_weight	0.530509	Kruskal-Wallis rank sum test
	RNA_conc_ng_uL	0.116461	One Way ANOVA
	A260_A280	0.754741	Kruskal-Wallis rank sum test
	RIN_Bioanalyzer	0.44919	One Way ANOVA
	total_reads	0.921731	One Way ANOVA
	GC_content	0.659958	One Way ANOVA
	Q20	0.771131	One Way ANOVA
	Q30	0.734943	One Way ANOVA
	library_conc_ng_uL	0.940376	One Way ANOVA
	library_size_bp	0.499587	One Way ANOVA
	RIN_TapeStation	0.422793	One Way ANOVA
	rRNA_ratio	0.357654	One Way ANOVA
	trimmed_reads	0.91658	One Way ANOVA
	uniquely_mapped_reads	0.726741	Kruskal-Wallis rank sum test
	multi_mapped_reads	0.906764	Kruskal-Wallis rank sum test
Occipital cortex	provided_weight	0.109727	One Way ANOVA
	RNA_conc_ng_uL	0.74823	One Way ANOVA
	A260_A280	0.795652	Kruskal-Wallis rank sum test
	RIN_Bioanalyzer	0.821324	One Way ANOVA
	total_reads	0.782793	One Way ANOVA
	GC_content	0.797746	Kruskal-Wallis rank sum test
	Q20	0.357554	One Way ANOVA
	Q30	0.217799	One Way ANOVA
	library_conc_ng_uL	0.734783	One Way ANOVA
	library_size_bp	0.524387	One Way ANOVA
	RIN_TapeStation	0.72978	One Way ANOVA
	rRNA_ratio	0.753119	One Way ANOVA
	trimmed_reads	0.805107	One Way ANOVA
	uniquely_mapped_reads	0.55894	One Way ANOVA
	multi_mapped_reads	0.93042	One Way ANOVA
Cerebellum	provided_weight	0.00791843	One Way ANOVA	Tukey multiple comparisons of means	0.881999	0.0422431	0.0081019
	RNA_conc_ng_uL	0.975737	Kruskal-Wallis rank sum test
	A260_A280	0.691641	One Way ANOVA
	RIN_Bioanalyzer	0.246568	One Way ANOVA
	total_reads	0.656975	One Way ANOVA
	GC_content	0.321833	One Way ANOVA
	Q20	0.212903	One Way ANOVA
	Q30	0.123583	One Way ANOVA
	library_conc_ng_uL	0.797352	Kruskal-Wallis rank sum test
	library_size_bp	0.185337	One Way ANOVA
	RIN_TapeStation	0.89947	One Way ANOVA
	rRNA_ratio	0.898002	One Way ANOVA
	trimmed_reads	0.654688	One Way ANOVA
	uniquely_mapped_reads	0.254026	Kruskal-Wallis rank sum test
	multi_mapped_reads	0.463609	Kruskal-Wallis rank sum test

## Sheet: S6
				Motor cortex				Prefrontal cortex				Hippocampus				Occipital cortex				Cerebellum
gene_id	gene_name	hgnc_id	gene_type	logFC	t	p	adj.p	logFC	t	p	adj.p	logFC	t	p	adj.p	logFC	t	p	adj.p	logFC	t	p	adj.p
ENSG00000121410.12	A1BG	HGNC:5	protein_coding	0.0664593	0.421651	0.676187	0.803423	-0.00714757	-0.0486392	0.96153	0.980334	0.549342	3.09464	0.00417124	0.0440012	0.236933	1.27422	0.211642	0.463122	0.218177	2.00248	0.0539061	0.168072
ENSG00000268895.6	A1BG-AS1	HGNC:37133	lncRNA	-0.298978	-2.87543	0.00722933	0.0556201	-0.453931	-3.95544	0.000433508	0.0158767	-0.373806	-2.6399	0.0128974	0.0863495	-0.19635	-1.56224	0.127938	0.356283	-0.364809	-3.9438	0.000418424	0.00781723
ENSG00000175899.15	A2M	HGNC:7	protein_coding	-0.391906	-1.59981	0.1199	0.273996	0.186112	0.795427	0.4328	0.635691	-0.239974	-1.26544	0.215271	0.435349	-0.680694	-2.93971	0.0060686	0.0739857	-0.53488	-2.9916	0.00545462	0.038002
ENSG00000245105.4	A2M-AS1	HGNC:27057	lncRNA	-0.049132	-0.26432	0.793281	0.88085	-0.0933838	-0.460993	0.64814	0.796522	0.155565	0.856191	0.398504	0.618385	-0.273584	-1.42112	0.164828	0.407188	-0.564281	-4.03984	0.000319966	0.00657305
ENSG00000166535.20	A2ML1	HGNC:23336	protein_coding	1.38593	3.79524	0.00064645	0.017051	0.9649	2.74822	0.0101047	0.0788654	0.0657273	0.24497	0.808113	0.901359	1.00075	2.52196	0.016801	0.125814	1.18987	2.88558	0.00699606	0.0442858
ENSG00000128274.17	A4GALT	HGNC:18149	protein_coding	0.928117	3.75552	0.000720479	0.0178738	1.02881	3.34925	0.00223788	0.0374499	0.718717	2.93464	0.00628272	0.0567012	0.71472	2.9208	0.00632635	0.0760682	0.801599	3.5848	0.00112336	0.0141671
ENSG00000094914.14	AAAS	HGNC:13666	protein_coding	0.181322	2.09289	0.044629	0.149454	-0.0315135	-0.368121	0.715376	0.840161	0.191989	1.85841	0.0726899	0.231157	0.022625	0.219429	0.827691	0.918157	-0.0396074	-0.524144	0.603848	0.758167
ENSG00000081760.17	AACS	HGNC:21298	protein_coding	-0.352033	-3.62365	0.00102596	0.0211846	-0.373399	-3.56875	0.00123395	0.027699	-0.452515	-2.74858	0.009942	0.0744826	0.00678253	0.0616169	0.951246	0.97813	-0.271933	-3.61018	0.00104854	0.0136721
ENSG00000109576.14	AADAT	HGNC:17929	protein_coding	0.025349	0.23124	0.818647	0.896532	-0.00396682	-0.0366468	0.97101	0.98524	-0.0281987	-0.199942	0.84284	0.920345	0.198586	1.50591	0.14177	0.376623	0.392566	2.12441	0.041586	0.141574
ENSG00000103591.13	AAGAB	HGNC:25662	protein_coding	-0.195711	-2.10433	0.0435488	0.147681	-0.173986	-1.99632	0.0550768	0.195655	-0.341022	-2.88181	0.0071416	0.0612695	-0.225124	-2.32654	0.0263915	0.156248	-0.472349	-4.4618	9.6959e-05	0.00337286
ENSG00000115977.21	AAK1	HGNC:19679	protein_coding	-0.270721	-2.34896	0.0253715	0.109084	-0.282266	-2.63281	0.013272	0.0917819	-0.126902	-0.803722	0.427736	0.643038	-0.0320037	-0.267826	0.790529	0.898755	0.00699938	0.110915	0.912387	0.954262
ENSG00000087884.16	AAMDC	HGNC:30205	protein_coding	0.372394	2.26238	0.0308223	0.121792	0.27663	1.65691	0.107996	0.287232	0.319513	2.40304	0.0224737	0.117678	-0.024601	-0.139474	0.889938	0.950682	-0.0447009	-0.36265	0.719289	0.838386
ENSG00000127837.10	AAMP	HGNC:18	protein_coding	-0.0107299	-0.177107	0.860576	0.921724	-0.0629543	-1.27671	0.211531	0.423567	-0.148974	-1.87551	0.0702298	0.226253	0.0450572	0.58874	0.560115	0.759465	-0.0162281	-0.35834	0.72248	0.840569
ENSG00000131043.13	AAR2	HGNC:15886	protein_coding	0.0963521	1.1953	0.241027	0.425626	0.0366685	0.425252	0.673698	0.813134	0.00113703	0.0118035	0.990659	0.995573	0.00278441	0.0313593	0.975175	0.989124	0.0555525	0.577204	0.567906	0.731743
ENSG00000205002.4	AARD	HGNC:33842	protein_coding	-0.400647	-1.37496	0.178993	0.352468	-0.533502	-1.94437	0.0613126	0.207341	NA	NA	NA	NA	NA	NA	NA	NA	NA	NA	NA	NA
ENSG00000090861.17	AARS1	HGNC:20	protein_coding	-0.167886	-1.92147	0.0638998	0.184839	-0.225437	-3.06489	0.00458504	0.0532809	-0.0640197	-0.871306	0.390327	0.611235	-0.139742	-1.60465	0.118267	0.341966	-0.0652216	-0.990328	0.329562	0.526944
ENSG00000124608.5	AARS2	HGNC:21022	protein_coding	-0.152557	-1.33589	0.191303	0.368079	-0.0142373	-0.118198	0.906701	0.952237	0.100478	0.793041	0.43382	0.648459	-0.212138	-1.62349	0.114167	0.335917	-0.304718	-2.75896	0.0095752	0.0539238
ENSG00000266967.7	AARSD1	HGNC:28417	protein_coding	-0.121179	-1.17882	0.24743	0.432718	-0.0728232	-0.789455	0.436063	0.638517	-0.134488	-1.07845	0.289208	0.51387	-0.0512063	-0.528685	0.600624	0.788073	-0.20873	-2.19385	0.0357465	0.128376
ENSG00000157426.14	AASDH	HGNC:23993	protein_coding	0.0482401	0.451155	0.655015	0.788005	-0.253274	-2.63269	0.0132756	0.0917819	-0.191298	-1.44187	0.159429	0.366067	-0.0980994	-0.857387	0.397523	0.640207	0.0798545	0.914281	0.367516	0.561693
ENSG00000149313.11	AASDHPPT	HGNC:14235	protein_coding	-0.189332	-1.5571	0.129589	0.287426	-0.0787773	-0.776954	0.44329	0.644059	-0.300857	-2.22395	0.0336198	0.146841	0.00749514	0.0588511	0.953432	0.979246	-0.153606	-2.15821	0.0386455	0.135026
ENSG00000008311.16	AASS	HGNC:17366	protein_coding	1.01678	4.50863	8.9233e-05	0.0081959	0.797603	3.321	0.0024083	0.0386808	0.565888	3.06706	0.00449596	0.0460848	0.661837	3.01091	0.00504973	0.0674231	0.606362	3.46	0.00157306	0.017194
ENSG00000215458.8	AATBC	HGNC:51526	lncRNA	-0.339357	-1.23801	0.224998	0.407172	-0.315843	-0.916886	0.36654	0.577626	-0.260991	-0.849643	0.402079	0.62117	-0.0688617	-0.201243	0.841766	0.926022	-0.274914	-1.32197	0.195701	0.381096
ENSG00000275700.6	AATF	HGNC:19235	protein_coding	0.188274	2.17068	0.0377255	0.136026	0.0694943	0.778065	0.442645	0.64371	0.225686	2.03713	0.0503083	0.185699	0.146112	1.41772	0.165811	0.408267	-0.131701	-2.05181	0.0485811	0.157137
ENSG00000181409.14	AATK	HGNC:21	protein_coding	0.00483657	0.0476294	0.962317	0.979658	-0.133042	-1.42052	0.165804	0.366848	0.68643	3.3277	0.00228991	0.0315596	-0.0980559	-0.76268	0.451167	0.68122	-0.117152	-1.55414	0.130144	0.29425
ENSG00000183044.12	ABAT	HGNC:23	protein_coding	-0.0861748	-0.979277	0.335017	0.524037	-0.0554874	-0.68909	0.49608	0.685722	-0.030848	-0.204392	0.839392	0.91932	0.0264326	0.202978	0.84042	0.925092	0.0152439	0.168058	0.867612	0.928897
ENSG00000165029.17	ABCA1	HGNC:29	protein_coding	0.36295	1.4607	0.154265	0.321074	0.338631	1.84033	0.0756664	0.232982	-0.107863	-0.65726	0.515911	0.71181	0.320847	1.50221	0.142765	0.377689	0.392242	1.59981	0.11975	0.278784
ENSG00000154263.18	ABCA10	HGNC:30	protein_coding	0.270324	1.40164	0.170948	0.34235	0.418944	1.85199	0.0739257	0.230264	0.441088	1.90512	0.0661373	0.217951	0.389708	1.66346	0.105858	0.322166	0.535894	3.01462	0.00504994	0.0362258
ENSG00000251595.7	ABCA11P	HGNC:31	transcribed_processed_pseudogene	-0.281885	-1.99576	0.0548024	0.168821	-0.148918	-1.03291	0.309932	0.525501	-0.254107	-1.49784	0.144352	0.34483	-0.223809	-1.50091	0.143054	0.378083	-0.157398	-0.817437	0.41982	0.609499
ENSG00000179869.15	ABCA13	HGNC:14638	protein_coding	NA	NA	NA	NA	NA	NA	NA	NA	0.0847269	0.174411	0.86269	0.930573	NA	NA	NA	NA	NA	NA	NA	NA
ENSG00000238098.9	ABCA17P	HGNC:32972	transcribed_unitary_pseudogene	-0.0176909	-0.113427	0.910423	0.950358	-0.223191	-1.28882	0.207347	0.418202	-0.200849	-1.07968	0.288665	0.513546	0.31058	1.6779	0.102981	0.317437	-0.0505265	-0.323487	0.748465	0.857751
ENSG00000107331.18	ABCA2	HGNC:32	protein_coding	0.18095	1.31609	0.197783	0.375788	0.0262617	0.247332	0.806342	0.89567	0.674704	3.13463	0.00378191	0.0418878	-0.0742578	-0.534645	0.596543	0.786122	-0.136043	-1.65343	0.108178	0.261061
ENSG00000167972.14	ABCA3	HGNC:33	protein_coding	-0.14269	-2.00492	0.0537625	0.166889	-0.111809	-1.64428	0.110595	0.290688	0.0983285	0.841065	0.406793	0.62507	0.0463542	0.573941	0.569967	0.766427	-0.0648541	-1.13773	0.263817	0.459257
ENSG00000198691.14	ABCA4	HGNC:34	protein_coding	0.185284	0.530639	0.599447	0.745169	0.304504	0.811136	0.423698	0.628417	1.11637	1.23852	0.224945	0.44563	0.102783	0.389267	0.699623	0.848927	0.550124	0.846807	0.403685	0.595646
ENSG00000154265.16	ABCA5	HGNC:35	protein_coding	-0.0760507	-0.630342	0.533086	0.695683	-0.15257	-1.35575	0.185331	0.392225	-0.30329	-2.23111	0.033093	0.145668	-0.0493191	-0.40596	0.687439	0.841364	0.0290765	0.213241	0.832531	0.909249
ENSG00000154262.13	ABCA6	HGNC:36	protein_coding	0.573731	1.76866	0.0867814	0.223746	0.826196	3.50573	0.00145923	0.0301011	0.506071	1.24595	0.222244	0.442988	0.064714	0.303936	0.763118	0.883549	0.0751335	0.369315	0.714365	0.83526
ENSG00000064687.13	ABCA7	HGNC:37	protein_coding	0.256591	1.74875	0.0902217	0.22872	0.0504517	0.361461	0.720297	0.842986	0.475258	2.22055	0.0339284	0.147559	0.414192	1.97618	0.056823	0.231174	0.124379	0.543968	0.590478	0.746945
ENSG00000141338.15	ABCA8	HGNC:38	protein_coding	0.18195	0.603036	0.550921	0.709637	0.16091	0.521587	0.605905	0.767355	0.641961	1.95164	0.0601911	0.205959	-0.371032	-1.47848	0.149094	0.386504	-0.0569132	-0.257818	0.798244	0.887753
ENSG00000154258.17	ABCA9	HGNC:39	protein_coding	-0.0437957	-0.23734	0.813953	0.893865	0.0427176	0.217575	0.829239	0.909721	-0.190333	-1.01364	0.318652	0.542941	-0.214994	-1.22709	0.228624	0.482769	-0.147405	-0.809042	0.424561	0.613931
ENSG00000085563.15	ABCB1	HGNC:40	protein_coding	-0.145022	-0.579908	0.566216	0.721659	0.36565	1.63556	0.11269	0.293469	0.0442906	0.274855	0.785273	0.888188	-0.146754	-0.744758	0.461858	0.689548	-0.0734314	-0.499625	0.620812	0.770246
ENSG00000135776.5	ABCB10	HGNC:41	protein_coding	-0.197607	-1.88525	0.0687911	0.193734	-0.17474	-1.8883	0.0687242	0.220901	-0.075108	-0.648446	0.521502	0.716219	-0.11765	-1.14197	0.26183	0.517883	-0.0708644	-0.825522	0.415285	0.605427
ENSG00000005471.19	ABCB4	HGNC:45	protein_coding	-0.699299	-2.25397	0.0314048	0.123209	-0.327831	-0.831943	0.412038	0.618557	-0.308829	-0.831838	0.411903	0.628564	-0.772191	-2.27166	0.0298758	0.166083	NA	NA	NA	NA
ENSG00000115657.14	ABCB6	HGNC:47	protein_coding	-0.0487345	-0.537231	0.59494	0.741989	-0.14616	-1.82984	0.077262	0.235991	0.00645193	0.0514013	0.959338	0.979245	0.181653	1.41893	0.165459	0.407694	0.144894	1.08436	0.286482	0.482802
ENSG00000131269.19	ABCB7	HGNC:48	protein_coding	0.286626	2.69703	0.0112066	0.0694957	0.116412	1.04109	0.306179	0.522493	0.216588	2.24538	0.0320641	0.143031	0.0302366	0.27553	0.784657	0.895487	0.266198	3.40554	0.00181978	0.01893
ENSG00000197150.13	ABCB8	HGNC:49	protein_coding	0.0108516	0.141014	0.888771	0.938103	0.0360532	0.47747	0.6365	0.788573	0.0895081	1.01867	0.316294	0.540743	0.0459016	0.561332	0.57843	0.772885	-0.206282	-2.36529	0.0243481	0.100037
ENSG00000150967.19	ABCB9	HGNC:50	protein_coding	-0.0541972	-0.534351	0.596907	0.743371	-0.0625346	-0.555651	0.582584	0.750096	-0.0470104	-0.302107	0.764601	0.875178	0.103492	0.823819	0.416061	0.655267	0.100695	0.97202	0.338447	0.534824
ENSG00000103222.20	ABCC1	HGNC:51	protein_coding	-0.0945602	-0.976438	0.336399	0.525314	-0.175209	-1.64714	0.110001	0.289908	-0.0173887	-0.127471	0.899396	0.949385	-0.175004	-1.5843	0.122831	0.348987	-0.323254	-2.70862	0.010829	0.0587045
ENSG00000124574.15	ABCC10	HGNC:52	protein_coding	-0.0828224	-0.861215	0.395726	0.579659	0.00724854	0.0738334	0.941635	0.970242	0.118623	0.962312	0.343387	0.568889	0.116507	0.95318	0.34755	0.598334	-0.19338	-2.03729	0.0500984	0.160666
ENSG00000121270.16	ABCC11	HGNC:14639	protein_coding	0.169434	0.451766	0.65458	0.78763	-0.198343	-0.740538	0.46475	0.66129	0.181295	0.618887	0.540541	0.730776	0.629295	1.64518	0.109593	0.328896	-0.101027	-0.385212	0.70267	0.827949
ENSG00000140798.17	ABCC12	HGNC:14640	protein_coding	-1.05179	-5.02633	1.98704e-05	0.00447759	-0.817474	-4.22731	0.000204874	0.0116003	0.0660003	0.109277	0.913696	0.958118	-0.945695	-3.75909	0.000675682	0.0261231	-0.477143	-1.36438	0.182118	0.363642
ENSG00000023839.12	ABCC2	HGNC:53	protein_coding	NA	NA	NA	NA	NA	NA	NA	NA	NA	NA	NA	NA	NA	NA	NA	NA	0.351418	1.4014	0.170872	0.350582
ENSG00000108846.16	ABCC3	HGNC:54	protein_coding	0.589504	1.62895	0.113436	0.264754	0.301594	0.784555	0.438888	0.640736	2.07253	4.75383	4.45824e-05	0.00461501	0.47623	1.3662	0.181285	0.426746	0.773926	2.41268	0.0218407	0.0930509
ENSG00000125257.16	ABCC4	HGNC:55	protein_coding	0.552182	2.48148	0.0187064	0.0927669	1.06605	4.03622	0.000349918	0.0146961	0.290022	1.26509	0.215393	0.435409	0.739702	3.68569	0.000827889	0.0289277	1.07948	3.7466	0.000722141	0.0110566
ENSG00000114770.17	ABCC5	HGNC:56	protein_coding	-0.0547199	-0.574656	0.569668	0.723704	-0.227581	-2.29798	0.0287367	0.138066	-0.131419	-0.834568	0.410423	0.627428	0.263693	1.85217	0.0731236	0.264178	0.121586	1.08617	0.28565	0.481936
ENSG00000091262.17	ABCC6	HGNC:57	protein_coding	0.00111251	0.00350051	0.997229	0.998278	-0.156768	-0.497628	0.622387	0.778739	0.0688011	0.267086	0.791183	0.891559	-0.391853	-1.30211	0.202053	0.45213	0.27925	0.876211	0.38755	0.581295
ENSG00000291057.1	ABCC6P1	HGNC:33352	lncRNA	-0.299903	-1.10948	0.275749	0.463633	-0.413423	-1.13419	0.26573	0.48208	NA	NA	NA	NA	NA	NA	NA	NA	NA	NA	NA	NA
ENSG00000006071.16	ABCC8	HGNC:59	protein_coding	0.115793	0.858935	0.396964	0.581116	-0.00555611	-0.0409603	0.9676	0.983528	0.0310947	0.205646	0.838421	0.91847	0.157671	1.05563	0.298942	0.553702	-0.0262736	-0.241064	0.811068	0.895814
ENSG00000069431.14	ABCC9	HGNC:60	protein_coding	0.9968	3.5473	0.00127573	0.0234208	0.771056	2.40268	0.0229033	0.12262	0.560364	2.13112	0.0412277	0.165826	0.64598	2.53544	0.0163381	0.124104	0.729347	2.77395	0.00924572	0.0526712
ENSG00000101986.12	ABCD1	HGNC:61	protein_coding	0.512202	2.93974	0.0061545	0.0512988	0.338131	2.26878	0.030665	0.142968	0.122339	1.11394	0.273921	0.498278	0.183695	1.14778	0.259458	0.515657	0.453151	2.99655	0.00528771	0.0372597
ENSG00000173208.4	ABCD2	HGNC:66	protein_coding	-0.149853	-0.880362	0.385442	0.569769	-0.0375891	-0.225831	0.82287	0.905802	-0.990763	-4.28706	0.000166275	0.00860609	-0.12932	-0.634096	0.530479	0.738573	-0.546219	-3.05122	0.00465932	0.034497
ENSG00000117528.14	ABCD3	HGNC:67	protein_coding	0.29539	2.61124	0.013774	0.0778232	0.294386	2.61708	0.0137772	0.0936811	0.0419802	0.363196	0.718939	0.847371	0.188676	1.25141	0.219739	0.473089	-0.0528812	-0.677276	0.503176	0.678962
ENSG00000119688.21	ABCD4	HGNC:68	protein_coding	0.615947	4.13532	0.000250151	0.0119959	0.403004	2.86479	0.0075635	0.0680102	0.296742	1.95148	0.060168	0.205953	0.413713	3.60868	0.00102323	0.0316347	0.338363	3.15982	0.00347558	0.0285835
ENSG00000164163.11	ABCE1	HGNC:69	protein_coding	-0.052553	-0.561004	0.578824	0.731212	0.0702504	1.08452	0.286802	0.502421	-0.0962527	-0.882406	0.384392	0.60691	0.0448321	0.537944	0.594289	0.784156	-0.178123	-2.70235	0.0109955	0.0592657
ENSG00000204574.14	ABCF1	HGNC:70	protein_coding	-0.135726	-2.15064	0.0394064	0.139836	-0.122602	-2.10016	0.0442579	0.172555	-0.0316589	-0.486012	0.630398	0.792643	-0.186338	-1.91079	0.0649061	0.249428	-0.255175	-3.27475	0.00257358	0.0234186
ENSG00000033050.9	ABCF2	HGNC:71	protein_coding	-0.0597385	-0.763597	0.450875	0.628478	-0.108723	-1.09203	0.283542	0.499562	-0.0315625	-0.329322	0.744141	0.862268	0.0215649	0.322831	0.748896	0.875445	-0.383875	-5.75539	2.33239e-06	0.000432997
ENSG00000285292.1	ABCF2-H2BK1	HGNC:54751	protein_coding	0.113437	0.323304	0.74866	0.851484	-0.544297	-0.686611	0.497791	0.686644	-0.769116	-1.63155	0.113031	0.299425	0.491003	0.443801	0.660193	0.823252	-0.00729102	-0.0325562	0.974234	0.987486
ENSG00000161204.12	ABCF3	HGNC:72	protein_coding	-0.0894137	-1.39172	0.173905	0.346101	-0.105953	-1.58754	0.122913	0.30766	-0.23786	-2.60571	0.0139948	0.0899873	-0.0755778	-0.980536	0.334081	0.585709	0.00192258	0.0286072	0.977358	0.989016
ENSG00000160179.19	ABCG1	HGNC:73	protein_coding	0.0809396	0.527328	0.601716	0.746917	0.156937	0.953793	0.347837	0.560612	0.25681	1.60131	0.119533	0.309383	-0.250558	-1.93756	0.0614275	0.241701	-0.0558783	-0.658822	0.514798	0.689188
ENSG00000118777.12	ABCG2	HGNC:74	protein_coding	-0.80356	-2.63078	0.0132075	0.0761325	-0.397968	-1.38167	0.177644	0.382101	-0.442232	-1.77952	0.0850952	0.253871	-0.88307	-3.4644	0.00154231	0.0382897	-0.796645	-4.26485	0.000174896	0.00455799
ENSG00000172350.10	ABCG4	HGNC:13884	protein_coding	-0.121956	-0.938499	0.355236	0.543471	-0.140148	-1.35246	0.18637	0.39329	0.261309	1.27568	0.211675	0.430855	0.11243	0.812356	0.422511	0.660632	0.00824897	0.100674	0.920447	0.958497
ENSG00000143921.9	ABCG8	HGNC:13887	protein_coding	0.0112987	0.0691653	0.945302	0.970443	-0.442532	-2.08216	0.0459858	0.176214	-0.0614361	-0.135033	0.893467	0.946379	-0.101406	-0.442297	0.661211	0.824299	NA	NA	NA	NA
ENSG00000143994.14	ABHD1	HGNC:17553	protein_coding	0.293582	1.04406	0.304526	0.493241	0.174352	0.901981	0.374277	0.584465	0.0380985	0.135768	0.892888	0.94633	0.108822	0.328734	0.744471	0.873396	-0.178431	-0.841296	0.406525	0.597936
ENSG00000144827.9	ABHD10	HGNC:25656	protein_coding	-0.0301295	-0.403369	0.689443	0.812123	-0.107842	-1.63874	0.111751	0.292018	-0.122159	-1.33364	0.192098	0.408074	-0.10091	-1.12367	0.269402	0.524975	0.0712013	1.09277	0.282784	0.478749
ENSG00000106077.19	ABHD11	HGNC:16407	protein_coding	0.0436642	0.309931	0.758686	0.858272	0.0506724	0.307407	0.760665	0.868388	0.0830432	0.606621	0.548548	0.735457	0.212772	1.35704	0.184141	0.429618	0.150247	1.09419	0.28217	0.478289
ENSG00000100997.20	ABHD12	HGNC:15868	protein_coding	-0.172073	-1.85728	0.0727851	0.200342	-0.102978	-1.13846	0.263969	0.48061	0.126948	0.709752	0.483233	0.686396	-0.0834014	-0.879341	0.385686	0.630696	-0.114891	-1.2227	0.230516	0.423081
ENSG00000131969.15	ABHD12B	HGNC:19837	protein_coding	-0.347234	-2.95293	0.00595361	0.0504203	-0.120313	-0.913862	0.368101	0.578961	0.512047	1.45546	0.155692	0.361191	-0.0704673	-0.390003	0.699084	0.84844	NA	NA	NA	NA
ENSG00000139826.6	ABHD13	HGNC:20293	protein_coding	-0.114261	-1.0548	0.299661	0.488897	-0.139372	-1.49745	0.14476	0.338916	-0.212159	-1.96802	0.0581236	0.201496	0.029723	0.284718	0.777671	0.891884	-0.122392	-1.21486	0.233451	0.426527
ENSG00000248487.10	ABHD14A	HGNC:24538	protein_coding	-0.118151	-1.08295	0.287175	0.475991	-0.0652471	-0.643939	0.524525	0.707361	0.0492871	0.324115	0.748048	0.864699	-0.0284865	-0.229635	0.819818	0.913985	-0.00923991	-0.0870757	0.931163	0.964378
ENSG00000114786.16	ABHD14A-ACY1	HGNC:38856	protein_coding	-0.354905	-1.00355	0.323383	0.512353	-0.164535	-0.512641	0.61197	0.771421	-0.0129272	-0.0437518	0.965385	0.981974	0.0888127	0.394685	0.69566	0.846497	-0.537408	-3.07021	0.00438054	0.0331965
ENSG00000114779.20	ABHD14B	HGNC:28235	protein_coding	0.239639	2.06576	0.0472874	0.154843	0.257994	2.14011	0.0406252	0.165176	0.307568	2.36488	0.0245192	0.123125	0.166854	1.33083	0.192527	0.44075	0.0684869	0.662281	0.512609	0.687226
ENSG00000168792.5	ABHD15	HGNC:26971	protein_coding	0.585333	2.94405	0.00608822	0.0510381	0.474221	2.54215	0.0164385	0.102942	0.328381	1.75583	0.0890586	0.261435	0.448583	2.05592	0.0479137	0.210823	0.202306	1.04044	0.306057	0.502696
ENSG00000204427.12	ABHD16A	HGNC:13921	protein_coding	-0.175836	-2.86032	0.00750622	0.0566627	-0.268287	-3.85005	0.000578055	0.0183754	-0.13276	-1.24615	0.222105	0.442801	-0.227295	-3.41825	0.00171687	0.0399657	-0.206565	-3.68611	0.00085241	0.0120792
ENSG00000129968.17	ABHD17A	HGNC:28756	protein_coding	-0.0327811	-0.323965	0.748138	0.851297	-0.0958251	-1.02768	0.312342	0.527649	0.0485902	0.417334	0.679329	0.822994	-0.0459196	-0.423881	0.674451	0.833231	-0.0380166	-0.508749	0.614474	0.765816
ENSG00000198658.4	ABHD17AP1	HGNC:28394	unprocessed_pseudogene	NA	NA	NA	NA	NA	NA	NA	NA	NA	NA	NA	NA	NA	NA	NA	NA	-0.468252	-1.8962	0.0671395	0.193871
ENSG00000226981.2	ABHD17AP6	HGNC:34044	unprocessed_pseudogene	NA	NA	NA	NA	-0.194725	-0.536584	0.595526	0.75993	-0.372695	-1.12446	0.269502	0.493913	NA	NA	NA	NA	-0.173592	-0.812518	0.422594	0.612167
ENSG00000107362.14	ABHD17B	HGNC:24278	protein_coding	0.0382594	0.348328	0.729946	0.839138	-0.0677457	-0.598923	0.553736	0.730745	0.397687	2.07984	0.0460151	0.176618	0.0494119	0.479219	0.634999	0.808716	0.134306	1.53527	0.134704	0.300608
ENSG00000136379.12	ABHD17C	HGNC:26925	protein_coding	0.101058	1.12642	0.268623	0.456408	-0.00493103	-0.0647183	0.948829	0.973687	-0.326	-2.61269	0.0137641	0.0888978	0.123129	1.27319	0.212001	0.463689	-0.305645	-2.71961	0.010543	0.0575633
ENSG00000164074.16	ABHD18	HGNC:26111	protein_coding	0.280542	3.00196	0.00525972	0.0470336	0.09103	0.808611	0.425127	0.629419	-0.0714361	-0.597991	0.554217	0.73927	0.310194	2.80707	0.00839234	0.0880041	0.12484	1.51859	0.138842	0.306733
ENSG00000140526.18	ABHD2	HGNC:18717	protein_coding	0.126116	1.21413	0.233859	0.417459	0.0791392	0.858262	0.397577	0.605494	-0.162219	-1.18883	0.243591	0.465347	0.492342	2.96683	0.00562925	0.0710137	0.427115	4.84229	3.25553e-05	0.0017151
ENSG00000158201.10	ABHD3	HGNC:18718	protein_coding	0.0843049	0.3942	0.69613	0.816318	0.16401	0.931826	0.358891	0.57081	0.250336	1.35915	0.183967	0.397971	0.207969	1.03253	0.309465	0.563556	-0.296022	-2.07218	0.0465201	0.152229
ENSG00000100439.11	ABHD4	HGNC:20154	protein_coding	0.708677	2.66977	0.0120288	0.0722197	0.489488	1.93758	0.0624214	0.209068	0.42405	2.42002	0.0216609	0.115378	0.62075	2.26259	0.0306144	0.168332	0.651266	3.99016	0.000368184	0.00719528
ENSG00000011198.10	ABHD5	HGNC:21396	protein_coding	0.29442	2.28486	0.0293141	0.118063	0.321884	2.6708	0.0121215	0.0873124	0.322848	2.18285	0.0367935	0.154937	0.138553	1.09155	0.283075	0.538276	-0.13696	-1.78943	0.0831677	0.222545
ENSG00000163686.15	ABHD6	HGNC:21398	protein_coding	-0.171234	-1.58731	0.122582	0.278122	-0.314791	-1.92115	0.0643773	0.212707	-0.000240213	-0.001587	0.998744	0.999398	-0.18253	-1.66791	0.104964	0.320676	-0.252052	-2.23886	0.032364	0.120127
ENSG00000127220.6	ABHD8	HGNC:23759	protein_coding	-0.102891	-1.1043	0.277955	0.466152	-0.120155	-1.24471	0.222908	0.436954	-0.0290646	-0.180808	0.857709	0.92829	0.191385	1.62375	0.114112	0.33586	0.273871	3.14543	0.00360782	0.0293138
ENSG00000136754.18	ABI1	HGNC:11320	protein_coding	0.0889946	1.00442	0.322944	0.512153	0.0918306	1.42386	0.16484	0.365571	-0.314797	-2.83948	0.00793268	0.0653484	0.149433	1.36343	0.182137	0.42772	0.182861	2.50127	0.0177757	0.0817057
ENSG00000138443.17	ABI2	HGNC:24011	protein_coding	-0.151721	-1.76278	0.0877858	0.22518	-0.144952	-1.89661	0.0675792	0.218762	-0.360089	-3.45895	0.00160833	0.026144	-0.13522	-1.3317	0.192246	0.440455	-0.00137438	-0.0220335	0.98256	0.991822
ENSG00000108798.9	ABI3	HGNC:29859	protein_coding	0.636612	1.82718	0.0774194	0.208121	1.03276	3.02957	0.00504204	0.0560633	0.834018	2.19905	0.0355688	0.152023	0.44031	1.35258	0.1856	0.43169	1.10113	3.49067	0.00144865	0.016487
ENSG00000154175.18	ABI3BP	HGNC:17265	protein_coding	0.481047	1.22314	0.230596	0.41334	1.56491	2.41519	0.0222697	0.120752	0.449942	1.23556	0.226028	0.446604	-0.236425	-0.881767	0.384392	0.629459	0.689905	1.77194	0.0862027	0.227437
ENSG00000119328.12	ABITRAM	HGNC:1364	protein_coding	-0.185885	-2.23239	0.0329437	0.126268	-0.0470367	-0.423953	0.674635	0.813441	0.000571841	0.00641949	0.994919	0.997567	-0.137664	-1.55648	0.1293	0.358298	-0.18912	-2.41426	0.0217615	0.0928144
ENSG00000097007.20	ABL1	HGNC:76	protein_coding	0.408751	3.30219	0.00242123	0.0322797	0.337266	2.90666	0.00681895	0.0647325	0.374567	3.65545	0.000948277	0.019867	0.316193	3.0192	0.00490876	0.0666333	0.147178	1.74835	0.0901463	0.23361
ENSG00000143322.22	ABL2	HGNC:77	protein_coding	0.00447348	0.060629	0.952043	0.974201	-0.0656245	-0.846536	0.40398	0.611072	-0.171796	-1.49251	0.145738	0.346373	-0.0997554	-1.15139	0.257989	0.514161	-0.109778	-1.51974	0.138552	0.306335
ENSG00000099204.22	ABLIM1	HGNC:78	protein_coding	0.0468541	0.519188	0.607313	0.751757	0.0280996	0.288081	0.775273	0.876673	-0.154746	-1.26952	0.213763	0.433649	-0.120396	-1.04176	0.305228	0.559876	-0.020627	-0.310022	0.758587	0.863779
ENSG00000163995.21	ABLIM2	HGNC:19195	protein_coding	-0.283382	-2.12492	0.0416617	0.143846	-0.165737	-1.36074	0.183768	0.390216	-0.25403	-1.41237	0.167936	0.377646	-0.150063	-1.17541	0.248391	0.503828	-0.321991	-3.08447	0.00422283	0.0324545
ENSG00000173210.20	ABLIM3	HGNC:29132	protein_coding	-0.18788	-2.1034	0.0436359	0.147897	-0.0789451	-0.804582	0.427413	0.631228	-0.216649	-1.89964	0.0668789	0.219272	-0.292137	-2.79027	0.00875016	0.0897255	0.199338	2.81867	0.00826443	0.0490807
ENSG00000175164.16	ABO	HGNC:79	protein_coding	-0.234018	-0.892895	0.378786	0.564759	-0.467953	-1.55332	0.13087	0.319776	0.0882351	0.342434	0.73435	0.856109	-0.240174	-0.829621	0.412819	0.652663	-0.101407	-0.390227	0.698996	0.825385
ENSG00000159842.16	ABR	HGNC:81	protein_coding	-0.159169	-2.18017	0.0369516	0.134464	-0.168646	-2.52649	0.0170517	0.105066	-0.214827	-2.18645	0.0365052	0.154137	-0.0799195	-0.904466	0.372419	0.620218	0.184443	1.68943	0.101016	0.250184
ENSG00000146386.8	ABRACL	HGNC:21230	protein_coding	-0.289645	-2.45915	0.0197033	0.0955963	-0.163507	-1.64161	0.111151	0.291367	-0.0732594	-0.401152	0.691079	0.830141	-0.514726	-3.81207	0.000583095	0.0242115	-0.116217	-0.439887	0.663023	0.800827
ENSG00000163322.14	ABRAXAS1	HGNC:25829	protein_coding	0.155108	1.16895	0.251327	0.436885	0.260849	1.8698	0.0713338	0.225388	0.323359	1.61172	0.117223	0.306156	0.0894075	0.615272	0.542669	0.747175	-0.0506987	-0.350535	0.728271	0.843887
ENSG00000165660.8	ABRAXAS2	HGNC:28975	protein_coding	-0.053872	-0.647272	0.522216	0.687735	-0.15403	-1.77987	0.0852644	0.249235	-0.149476	-1.65357	0.108372	0.292764	0.0515584	0.661387	0.513036	0.727204	0.0722872	0.983606	0.332806	0.529668
ENSG00000146109.5	ABT1	HGNC:17369	protein_coding	0.0210134	0.26898	0.789725	0.878761	-0.102505	-1.46873	0.15235	0.34902	-0.15576	-1.74963	0.0901404	0.263241	-0.0625232	-0.755585	0.455352	0.684803	-0.0272704	-0.308086	0.760046	0.864441
ENSG00000114626.18	ABTB1	HGNC:18275	protein_coding	-0.219913	-2.62779	0.0132399	0.076147	-0.366493	-3.49527	0.00150028	0.0305191	-0.207715	-1.39598	0.172725	0.383789	-0.272506	-2.14972	0.0391362	0.190243	-0.0120437	-0.144883	0.885727	0.939413
ENSG00000166016.6	ABTB2	HGNC:23842	protein_coding	0.199595	1.04304	0.305011	0.493566	0.0717891	0.357545	0.723203	0.844932	0.112278	0.512502	0.611982	0.780281	-0.145431	-0.813808	0.421691	0.659959	0.0839186	0.410643	0.684149	0.814478
ENSG00000151136.15	ABTB3	HGNC:23844	protein_coding	-0.214095	-1.27808	0.210766	0.390746	-0.262011	-1.48707	0.147556	0.342584	-0.230257	-0.805976	0.42648	0.641868	-0.0465067	-0.285048	0.77742	0.891844	-0.489232	-2.39657	0.0226754	0.0953041
ENSG00000060971.19	ACAA1	HGNC:82	protein_coding	0.060543	0.948395	0.350257	0.5388	0.0391604	0.687784	0.496891	0.685997	0.0543089	0.800039	0.429815	0.644853	0.0597212	0.818026	0.419313	0.657794	0.102801	1.41503	0.166871	0.345091
ENSG00000167315.18	ACAA2	HGNC:83	protein_coding	0.665324	3.5607	0.00122894	0.0230281	0.40398	2.30838	0.0281645	0.136822	0.142337	1.00295	0.323702	0.548005	0.536995	2.08419	0.0452449	0.205268	0.448391	2.75059	0.00977395	0.054668
ENSG00000278540.5	ACACA	HGNC:84	protein_coding	-0.248316	-3.32478	0.00228148	0.0311808	-0.300321	-3.38437	0.00201015	0.0352358	-0.044605	-0.571797	0.571609	0.752453	-0.144847	-1.65905	0.106748	0.323836	-0.114355	-1.53404	0.135005	0.300968
ENSG00000076555.16	ACACB	HGNC:85	protein_coding	0.583127	2.5251	0.0169615	0.0876052	0.612951	2.5805	0.0151569	0.0986385	0.314193	1.58153	0.124045	0.315762	0.26552	1.15536	0.256523	0.512801	0.0883399	0.725076	0.473759	0.655061
ENSG00000111271.15	ACAD10	HGNC:21597	protein_coding	0.0918204	1.1114	0.274933	0.462943	-0.0938099	-1.15558	0.257007	0.47372	0.0344229	0.390267	0.699025	0.834577	-0.0547259	-0.60623	0.548582	0.751357	-0.0995656	-1.16736	0.251827	0.446321
ENSG00000240303.8	ACAD11	HGNC:30211	protein_coding	0.664282	4.54173	7.93715e-05	0.0079078	0.329316	2.52735	0.0170175	0.104948	0.57158	3.71045	0.00081806	0.0184949	0.470167	3.58692	0.00108607	0.0328312	0.483128	3.78669	0.000646686	0.0103206
ENSG00000151498.12	ACAD8	HGNC:87	protein_coding	-0.0158436	-0.287214	0.775858	0.869893	-0.0531501	-0.946135	0.351664	0.564302	-0.200009	-3.1284	0.00382485	0.0420912	0.0948574	1.01539	0.317435	0.571068	0.107282	1.60897	0.117603	0.275292
ENSG00000177646.20	ACAD9	HGNC:21497	protein_coding	-0.127788	-2.18601	0.036483	0.133442	-0.0558123	-0.985102	0.33248	0.546524	-0.166533	-2.06763	0.0471625	0.17882	-0.123622	-1.59042	0.121442	0.346852	-0.264712	-2.65688	0.0122755	0.0635939
ENSG00000287110.3	ACAD9-DT	HGNC:56086	lncRNA	NA	NA	NA	NA	NA	NA	NA	NA	NA	NA	NA	NA	NA	NA	NA	NA	-0.206218	-0.915406	0.366935	0.561154
ENSG00000115361.8	ACADL	HGNC:88	protein_coding	0.283542	0.870391	0.390771	0.5747	0.774791	1.87663	0.0704771	0.22398	0.303402	1.28194	0.209429	0.428546	-0.115518	-0.313793	0.755688	0.879379	0.93891	2.68531	0.0114597	0.0607977
ENSG00000117054.15	ACADM	HGNC:89	protein_coding	-0.00293994	-0.0366872	0.970969	0.984329	-0.0124601	-0.151971	0.880231	0.938227	-0.0864244	-0.833174	0.41116	0.62784	0.0245948	0.255196	0.800183	0.904566	0.090193	1.15169	0.258118	0.453483
ENSG00000122971.9	ACADS	HGNC:90	protein_coding	0.711039	3.63712	0.000992663	0.0207674	0.681798	4.22281	0.000207444	0.0116762	0.310466	1.98986	0.0555459	0.196191	0.59115	2.41485	0.0216203	0.142132	0.468109	3.36225	0.00204207	0.0204499
ENSG00000196177.13	ACADSB	HGNC:91	protein_coding	-0.038506	-0.440674	0.662504	0.793763	-0.0257963	-0.329448	0.744114	0.858067	-0.321214	-2.71041	0.0108819	0.0783101	-0.0726678	-0.534079	0.59693	0.786322	-0.0377667	-0.425441	0.673409	0.807362
ENSG00000072778.20	ACADVL	HGNC:92	protein_coding	0.55222	3.74758	0.000734988	0.0179527	0.428847	3.39485	0.00195556	0.0348419	0.588516	4.40756	0.000117654	0.00744458	0.613195	4.37605	0.000117802	0.012385	-0.14925	-1.5584	0.129132	0.293147
ENSG00000157766.19	ACAN	HGNC:319	protein_coding	0.365654	1.65993	0.107039	0.254916	0.549984	1.97598	0.0574975	0.200166	1.41544	3.42666	0.00176356	0.0273918	0.73326	2.51965	0.0169101	0.125934	0.907227	1.82479	0.0776032	0.212947
ENSG00000072818.12	ACAP1	HGNC:16467	protein_coding	0.216106	1.11136	0.27495	0.462943	0.285724	1.74276	0.0916548	0.259861	0.177235	0.905365	0.3723	0.596338	0.13422	0.696762	0.490916	0.71162	-0.0475629	-0.299359	0.766633	0.868115
ENSG00000114331.16	ACAP2	HGNC:16469	protein_coding	0.189791	1.55617	0.129809	0.287763	0.167722	1.51379	0.14058	0.332639	-0.14532	-1.27881	0.210515	0.429743	0.159069	1.38974	0.174077	0.418938	0.0474468	0.48816	0.628818	0.776074
ENSG00000229325.1	ACAP2-IT1	HGNC:41426	lncRNA	NA	NA	NA	NA	NA	NA	NA	NA	NA	NA	NA	NA	NA	NA	NA	NA	-0.113259	-0.317808	0.752728	0.860373
ENSG00000131584.19	ACAP3	HGNC:16754	protein_coding	-0.0896064	-0.901716	0.374154	0.560789	-0.12461	-1.43245	0.16239	0.361898	-0.0580348	-0.456059	0.651547	0.805456	-0.00253187	-0.0236342	0.981289	0.991461	-0.367305	-3.59383	0.00109616	0.0140043
ENSG00000075239.14	ACAT1	HGNC:93	protein_coding	-0.0543921	-0.821149	0.417826	0.599028	0.0371784	0.616933	0.541949	0.721326	-0.047538	-0.338423	0.737341	0.857765	-0.119179	-1.10848	0.275809	0.531664	-0.106674	-1.70405	0.0982207	0.246818
ENSG00000120437.9	ACAT2	HGNC:94	protein_coding	-0.497977	-2.90938	0.00667389	0.0533393	-0.212262	-1.33972	0.190513	0.398148	-0.118007	-0.627052	0.535279	0.726282	0.0865834	0.514461	0.610432	0.793732	-0.0455538	-0.35903	0.721968	0.840225
ENSG00000182827.9	ACBD3	HGNC:15453	protein_coding	-0.126858	-1.5126	0.140502	0.301814	-0.112065	-1.31851	0.197344	0.406065	-0.144062	-1.53663	0.134594	0.331104	-0.125923	-0.947229	0.350528	0.600891	-0.0170997	-0.200869	0.842093	0.914033
ENSG00000181513.15	ACBD4	HGNC:23337	protein_coding	0.21574	2.68014	0.0116739	0.0709379	0.0135581	0.152767	0.879608	0.937868	0.202481	1.87734	0.0699706	0.225804	0.251867	1.87208	0.0702373	0.259522	0.198339	1.80912	0.0799872	0.217358
ENSG00000107897.20	ACBD5	HGNC:23338	protein_coding	-0.010646	-0.175084	0.862151	0.922665	-0.0760016	-1.25673	0.218583	0.431868	0.215041	1.81938	0.0785852	0.242171	-0.0672054	-0.698997	0.489537	0.71082	-0.0176571	-0.270956	0.788193	0.882031
ENSG00000230124.8	ACBD6	HGNC:23339	protein_coding	-0.0170614	-0.25238	0.802411	0.887074	-0.0619072	-0.798352	0.430963	0.634164	-0.147402	-1.88752	0.0685435	0.222685	-0.0150891	-0.218869	0.828124	0.9182	-0.10757	-1.42231	0.164765	0.342243
ENSG00000176244.7	ACBD7	HGNC:17715	protein_coding	0.785639	3.6332	0.00101231	0.0210872	0.513789	2.79855	0.00897878	0.0743964	-0.420374	-1.61002	0.117669	0.30666	1.02388	2.95545	0.00583954	0.0722878	0.59448	2.88151	0.00719105	0.0450112
ENSG00000110455.14	ACCS	HGNC:23989	protein_coding	0.334047	1.30463	0.201612	0.379954	0.459951	1.6248	0.114702	0.296201	0.270073	0.93244	0.358413	0.583159	-0.15363	-0.544402	0.589889	0.780743	-0.545868	-1.8739	0.0703551	0.199807
ENSG00000102977.18	ACD	HGNC:25070	protein_coding	0.0680985	0.75996	0.453015	0.630215	-0.0198084	-0.239164	0.812611	0.899521	0.041954	0.375318	0.709996	0.841914	0.0902918	0.793339	0.433347	0.66804	0.0127304	0.159568	0.87424	0.932942
ENSG00000159640.17	ACE	HGNC:2707	protein_coding	-0.0830797	-0.578157	0.567331	0.72214	-0.263597	-1.69005	0.101422	0.276198	-0.602953	-2.90052	0.00681606	0.0596032	-0.0202597	-0.139003	0.890307	0.950682	-0.185793	-1.07148	0.292095	0.488805
ENSG00000177076.6	ACER2	HGNC:23675	protein_coding	0.350432	1.16178	0.254244	0.440547	0.424184	1.34374	0.189209	0.39678	0.18819	0.770713	0.446748	0.658948	0.534461	1.82627	0.0770745	0.271942	0.81586	3.77355	0.000670527	0.0105976
ENSG00000078124.13	ACER3	HGNC:16066	protein_coding	-0.129245	-1.41672	0.166526	0.337018	-0.0834721	-1.12768	0.268426	0.484426	0.0553077	0.333025	0.741387	0.860375	-0.160751	-1.669	0.104746	0.320467	-0.35894	-3.69729	0.000826735	0.0119575
ENSG00000087085.16	ACHE	HGNC:108	protein_coding	-0.394664	-2.58716	0.0146164	0.0801922	-0.358884	-3.31128	0.00243355	0.0388749	-0.189413	-0.901107	0.374573	0.598402	0.121455	0.922819	0.362917	0.612228	-0.329048	-2.84527	0.0077363	0.0470224
ENSG00000100813.15	ACIN1	HGNC:17066	protein_coding	0.0564744	0.708735	0.48378	0.656044	-0.116017	-1.43917	0.160492	0.359529	0.0139516	0.141727	0.888219	0.944232	0.0367768	0.387056	0.701243	0.849724	0.0670095	1.0553	0.299318	0.495609
ENSG00000213088.12	ACKR1	HGNC:4035	protein_coding	0.773408	2.46897	0.0193336	0.0944748	1.22749	3.31079	0.00249979	0.0390964	0.651022	1.69168	0.100874	0.281651	0.41675	1.76392	0.0873192	0.290682	0.80637	4.46128	0.000103033	0.00346009
ENSG00000144648.16	ACKR2	HGNC:1565	protein_coding	0.916031	2.61291	0.0137193	0.0776651	0.496543	1.46596	0.153099	0.350065	0.0494182	0.19353	0.847815	0.923341	NA	NA	NA	NA	NA	NA	NA	NA
ENSG00000144476.6	ACKR3	HGNC:23692	protein_coding	0.678176	1.98867	0.0557299	0.170462	0.891925	2.41983	0.0220087	0.12026	0.276906	1.24767	0.221611	0.442309	0.139085	0.454053	0.652857	0.818421	0.489671	1.42672	0.163689	0.341129
ENSG00000131473.17	ACLY	HGNC:115	protein_coding	-0.09881	-1.02193	0.314714	0.503998	-0.0127709	-0.134397	0.893989	0.945577	-0.00933441	-0.0818578	0.935289	0.967087	-0.0538488	-0.534198	0.596848	0.786322	-0.147224	-1.65619	0.107615	0.260407
ENSG00000122729.19	ACO1	HGNC:117	protein_coding	0.343787	2.76581	0.00947771	0.063691	0.315415	2.63787	0.0131131	0.0912617	-0.0858204	-0.879281	0.386057	0.607703	0.265929	2.17962	0.0366559	0.184766	0.0922366	0.861967	0.395222	0.5883
ENSG00000100412.17	ACO2	HGNC:118	protein_coding	-0.0174568	-0.232772	0.817467	0.895812	-0.0345556	-0.498112	0.62205	0.778475	0.0281074	0.284461	0.77796	0.882938	0.0971742	0.870149	0.390615	0.634766	-0.0674274	-0.9774	0.33582	0.53226
ENSG00000184227.8	ACOT1	HGNC:33128	protein_coding	0.416993	1.4161	0.166829	0.337369	0.628602	1.83071	0.0773922	0.236019	0.518842	1.40339	0.170572	0.380982	0.647049	1.99034	0.0551835	0.227922	0.212887	0.722352	0.475474	0.656268
ENSG00000162390.18	ACOT11	HGNC:18156	protein_coding	0.694279	2.91218	0.00659523	0.0530013	0.377278	1.7926	0.0831619	0.246381	-0.368126	-1.22344	0.230507	0.451429	0.292496	1.02577	0.312634	0.566368	-0.0813378	-0.696576	0.491178	0.668837
ENSG00000112304.11	ACOT13	HGNC:20999	protein_coding	-0.0708722	-0.801291	0.429057	0.608718	-0.0329512	-0.394845	0.695761	0.826947	0.0217032	0.226732	0.82213	0.909241	-0.0205056	-0.213216	0.832493	0.920689	-0.142235	-1.78574	0.083775	0.22359
ENSG00000119673.16	ACOT2	HGNC:18431	protein_coding	0.226361	1.85253	0.0734834	0.201553	0.232265	1.84071	0.0756094	0.232919	0.0921104	0.560117	0.579458	0.757388	0.218298	1.08269	0.286985	0.54288	0.118096	0.984459	0.332393	0.52945
ENSG00000177465.5	ACOT4	HGNC:19748	protein_coding	0.0484306	0.173124	0.863678	0.923436	-0.462759	-2.10601	0.0437082	0.171569	-0.332743	-1.04159	0.305708	0.530923	-0.642772	-2.97698	0.005469	0.0704251	-0.0442998	-0.162888	0.871647	0.931335
ENSG00000097021.21	ACOT7	HGNC:24157	protein_coding	-0.42721	-2.8232	0.00824458	0.0592751	-0.245451	-2.05742	0.0484592	0.181831	-0.150284	-0.607667	0.547894	0.735156	-0.0569078	-0.370273	0.713589	0.856546	-0.445045	-4.38117	0.000122003	0.00375356
ENSG00000101473.17	ACOT8	HGNC:15919	protein_coding	-0.175848	-2.24054	0.0323547	0.12507	-0.234228	-2.80643	0.00872942	0.0731548	0.0671235	0.616966	0.541791	0.731104	-0.0987143	-1.26237	0.215819	0.468168	-0.0184527	-0.288196	0.775085	0.874251
ENSG00000123130.17	ACOT9	HGNC:17152	protein_coding	0.162882	1.87068	0.0708473	0.196857	0.0892738	1.19339	0.242102	0.458293	0.0459395	0.462939	0.646662	0.80248	0.178894	1.66233	0.106086	0.322617	-0.168944	-2.24715	0.0317738	0.118659
ENSG00000161533.12	ACOX1	HGNC:119	protein_coding	0.365697	2.81515	0.00839485	0.0599479	0.274783	2.21596	0.0344519	0.15244	-0.0658593	-0.610904	0.545745	0.733736	0.280458	1.83881	0.0751291	0.268025	0.166887	2.16929	0.037722	0.132772
ENSG00000168306.13	ACOX2	HGNC:120	protein_coding	0.620178	2.08261	0.0456222	0.151347	0.371104	1.514	0.140528	0.332637	-0.180408	-0.662404	0.512668	0.710036	0.177746	0.495267	0.623769	0.801526	0.204299	1.49292	0.145409	0.315898
ENSG00000087008.16	ACOX3	HGNC:121	protein_coding	0.241528	2.13526	0.0407416	0.142274	0.138208	1.1429	0.262148	0.478703	0.106783	0.788218	0.436593	0.650797	0.121796	0.888521	0.380804	0.626743	0.0322827	0.29122	0.772792	0.872732
ENSG00000204581.3	ACOXL-AS1	HGNC:41112	lncRNA	0.0707877	0.332812	0.741514	0.847	0.0148754	0.0551011	0.956424	0.978114	NA	NA	NA	NA	-0.113273	-0.393295	0.696676	0.847182	NA	NA	NA	NA
ENSG00000143727.16	ACP1	HGNC:122	protein_coding	-0.184247	-2.01451	0.0526932	0.164725	-0.0661679	-0.717697	0.478515	0.672254	-0.19532	-1.96887	0.0580216	0.201388	-0.127827	-1.57338	0.125337	0.352731	-0.137283	-2.13849	0.0403376	0.138715
ENSG00000134575.13	ACP2	HGNC:123	protein_coding	-0.30738	-2.73609	0.0101917	0.0659305	-0.112421	-1.03901	0.30713	0.523382	-0.254232	-1.79407	0.0826242	0.249222	-0.366174	-3.18147	0.00322171	0.0546864	-0.300084	-2.20224	0.0350951	0.126829
ENSG00000102575.14	ACP5	HGNC:124	protein_coding	0.801413	1.9864	0.0558819	0.170712	0.18257	0.426588	0.672736	0.812283	0.39956	1.2422	0.223536	0.44415	NA	NA	NA	NA	-0.0972995	-0.255028	0.800359	0.889046
ENSG00000162836.12	ACP6	HGNC:29609	protein_coding	0.336498	1.7361	0.0924684	0.23235	0.320346	1.35954	0.184173	0.390546	-0.037973	-0.185677	0.853919	0.926737	0.325106	1.57649	0.124619	0.351672	0.18406	1.20461	0.23733	0.430986
ENSG00000183760.11	ACP7	HGNC:33781	protein_coding	0.338913	0.987833	0.330877	0.51961	0.17607	0.441259	0.6622	0.80538	1.0715	3.39491	0.00191379	0.0286701	0.0595733	0.168795	0.867006	0.939637	-0.512081	-3.0999	0.00405848	0.0316255
ENSG00000100312.11	ACR	HGNC:126	protein_coding	0.335835	1.29043	0.206435	0.385797	0.809247	2.10161	0.0441208	0.172267	NA	NA	NA	NA	NA	NA	NA	NA	0.97778	2.29516	0.0285392	0.110536
ENSG00000111644.8	ACRBP	HGNC:17195	protein_coding	NA	NA	NA	NA	NA	NA	NA	NA	NA	NA	NA	NA	NA	NA	NA	NA	-0.00611981	-0.0414869	0.96717	0.984705
ENSG00000134940.14	ACRV1	HGNC:127	protein_coding	-0.0639951	-0.334355	0.740361	0.846292	-0.0469754	-0.177248	0.860509	0.927229	0.342633	1.21145	0.234936	0.456262	0.124684	0.588656	0.560171	0.759485	NA	NA	NA	NA
ENSG00000103740.10	ACSBG1	HGNC:29567	protein_coding	1.07726	3.7312	0.00077605	0.0185914	0.80528	2.75187	0.0101175	0.0789256	-0.0538817	-0.187833	0.852248	0.925712	1.25737	3.30352	0.00236932	0.0470445	0.905735	3.69401	0.000869235	0.0122339
ENSG00000130377.14	ACSBG2	HGNC:24174	protein_coding	NA	NA	NA	NA	NA	NA	NA	NA	NA	NA	NA	NA	NA	NA	NA	NA	0.729399	2.17121	0.0375643	0.132443
ENSG00000167107.13	ACSF2	HGNC:26101	protein_coding	0.495703	1.87065	0.0709441	0.197029	0.369544	1.51918	0.139329	0.331075	-0.0306656	-0.14487	0.885764	0.943346	0.318855	1.07989	0.288251	0.54415	0.217587	2.77493	0.00920677	0.0525435
ENSG00000176715.17	ACSF3	HGNC:27288	protein_coding	-0.0610043	-0.627539	0.534897	0.697091	-0.200423	-2.24811	0.0321003	0.146859	-0.117515	-1.08581	0.285986	0.511175	-0.0219497	-0.224457	0.82381	0.91656	-0.0561552	-0.570372	0.572472	0.735155
ENSG00000151726.16	ACSL1	HGNC:3569	protein_coding	0.397707	2.77819	0.00920153	0.0627881	0.375735	2.48529	0.0187884	0.110531	0.639076	3.48075	0.00152735	0.0253711	0.146243	1.07018	0.292438	0.548421	0.0198055	0.244678	0.808293	0.894451
ENSG00000123983.15	ACSL3	HGNC:3570	protein_coding	-0.211904	-2.10134	0.043829	0.148085	-0.0977644	-1.33736	0.191191	0.398397	-0.260278	-2.92032	0.00648699	0.057703	-0.20587	-2.05847	0.0476538	0.210604	-0.35906	-4.09185	0.000276529	0.00603499
ENSG00000068366.21	ACSL4	HGNC:3571	protein_coding	-0.209861	-1.75265	0.0895394	0.227651	-0.134765	-1.39424	0.17352	0.376756	-0.361971	-2.18794	0.0364344	0.154047	-0.0517791	-0.475927	0.637317	0.809868	-0.203985	-2.15392	0.0390078	0.13569
ENSG00000197142.11	ACSL5	HGNC:16526	protein_coding	1.01222	3.0777	0.0043696	0.0431028	1.30484	4.30813	0.000171001	0.0105595	1.20533	4.30373	0.000159547	0.00846201	0.95961	3.26272	0.00263879	0.0494356	1.02788	4.65725	5.67699e-05	0.00247239
ENSG00000164398.15	ACSL6	HGNC:16496	protein_coding	-0.180805	-1.29358	0.205359	0.384427	0.0227023	0.162333	0.872139	0.933749	-0.492573	-2.51941	0.017202	0.100798	-0.0187246	-0.10392	0.917878	0.963916	-0.184634	-1.87105	0.0706539	0.2003
ENSG00000223548.1	ACSL6-AS1	HGNC:40772	lncRNA	NA	NA	NA	NA	-0.22106	-0.463588	0.646301	0.795566	-0.0249292	-0.0618566	0.951077	0.975357	NA	NA	NA	NA	NA	NA	NA	NA
ENSG00000183549.10	ACSM5	HGNC:26060	protein_coding	0.168104	0.638623	0.527754	0.691851	0.268326	1.01963	0.316085	0.531152	-0.0764828	-0.367663	0.715639	0.845288	-0.459176	-1.46263	0.153194	0.39131	0.178962	0.681376	0.500614	0.676576
ENSG00000154930.15	ACSS1	HGNC:16091	protein_coding	0.786242	2.74402	0.0100503	0.0655096	0.43764	1.5147	0.140692	0.332823	-0.249224	-1.11673	0.272808	0.497124	0.484998	1.56781	0.12683	0.354798	0.0558149	0.4931	0.625363	0.77364
ENSG00000131069.20	ACSS2	HGNC:15814	protein_coding	0.0229119	0.287349	0.775755	0.869881	-0.0487604	-0.51129	0.612904	0.772088	0.374682	3.42102	0.00177911	0.0274844	-0.0349503	-0.370136	0.713688	0.856546	-0.07203	-1.0833	0.286901	0.483339
ENSG00000111058.8	ACSS3	HGNC:24723	protein_coding	1.00942	4.36248	0.000134763	0.00909797	0.720536	3.31841	0.00243069	0.0388749	0.111464	0.519354	0.607252	0.776772	0.999524	3.49299	0.00142689	0.0364981	0.721021	5.13467	1.40043e-05	0.00106209
ENSG00000143632.15	ACTA1	HGNC:129	protein_coding	0.00428761	0.0206133	0.983686	0.990659	-0.0793971	-0.314371	0.755423	0.86494	0.838153	3.23909	0.00287166	0.0355233	0.301879	1.20526	0.236824	0.492282	-0.0755454	-0.426555	0.672605	0.806958
ENSG00000107796.13	ACTA2	HGNC:130	protein_coding	0.906603	2.11356	0.042796	0.146196	2.0713	3.31282	0.00248668	0.0390844	-0.0889336	-0.281071	0.780549	0.884627	0.0506905	0.130144	0.897273	0.954318	-0.0537218	-0.120461	0.904932	0.950269
ENSG00000180139.11	ACTA2-AS1	HGNC:45169	lncRNA	0.542244	1.68192	0.102624	0.248885	1.12715	3.21075	0.00315791	0.0439184	-0.641298	-1.71305	0.0967523	0.275035	-0.317636	-1.18534	0.244498	0.499888	0.0195111	0.0744701	0.941107	0.97022
ENSG00000075624.17	ACTB	HGNC:132	protein_coding	0.153383	1.76194	0.0879295	0.225381	0.260459	3.3758	0.00205587	0.0355971	0.222037	2.0762	0.0463112	0.177158	0.184458	1.93169	0.062176	0.243576	0.116845	1.47823	0.14928	0.32114
ENSG00000159251.8	ACTC1	HGNC:143	protein_coding	0.855545	2.20678	0.0349488	0.130451	0.932985	2.70745	0.0111487	0.0832922	-0.125147	-0.279375	0.781838	0.885763	0.816383	1.4718	0.150873	0.388759	0.346928	0.973639	0.337655	0.534176
ENSG00000184009.13	ACTG1	HGNC:144	protein_coding	0.0196784	0.211196	0.834115	0.905836	0.0954921	1.00704	0.321996	0.536746	0.0759315	0.712179	0.481714	0.685319	0.0470035	0.369833	0.713911	0.856546	0.0723819	0.65052	0.520074	0.693908
ENSG00000231340.1	ACTG1P10	HGNC:155	processed_pseudogene	NA	NA	NA	NA	NA	NA	NA	NA	NA	NA	NA	NA	NA	NA	NA	NA	0.030439	0.0932437	0.926301	0.962088
ENSG00000234996.4	ACTG1P25	HGNC:54872	transcribed_processed_pseudogene	-0.102368	-0.518289	0.607933	0.75226	-0.318425	-1.38887	0.175132	0.378778	NA	NA	NA	NA	-0.527566	-2.59196	0.0141952	0.116422	NA	NA	NA	NA
ENSG00000236085.1	ACTG1P4	HGNC:149	processed_pseudogene	NA	NA	NA	NA	NA	NA	NA	NA	NA	NA	NA	NA	NA	NA	NA	NA	0.362878	1.48036	0.148713	0.320422
ENSG00000163017.14	ACTG2	HGNC:145	protein_coding	2.05495	3.10148	0.00411178	0.0417939	4.19547	4.04189	0.000357875	0.0146961	0.246559	0.340388	0.735892	0.85685	1.20403	2.25405	0.0312225	0.170352	1.07345	1.68162	0.103053	0.253615
ENSG00000136518.17	ACTL6A	HGNC:24124	protein_coding	0.478374	2.93816	0.00617898	0.0513019	0.223625	1.19605	0.241076	0.457436	0.308964	1.79566	0.0823656	0.24884	0.125427	0.886555	0.381846	0.62751	-0.0585464	-0.458541	0.649713	0.790972
ENSG00000077080.10	ACTL6B	HGNC:160	protein_coding	-0.231338	-1.78383	0.0842358	0.219652	-0.193184	-1.51616	0.139982	0.332048	-0.487184	-1.90245	0.0665659	0.218751	-0.110852	-0.732024	0.469412	0.695499	-0.247116	-3.08348	0.00423361	0.0324991
ENSG00000072110.16	ACTN1	HGNC:163	protein_coding	0.337986	3.60696	0.00107339	0.0216704	0.279919	3.0267	0.00504984	0.0560633	-0.0216131	-0.118284	0.906616	0.953862	0.362287	3.38728	0.00186594	0.0419361	0.388881	2.85588	0.00755969	0.0463799
ENSG00000077522.15	ACTN2	HGNC:164	protein_coding	-0.0896292	-0.797358	0.431303	0.610721	-0.21352	-1.98026	0.0569427	0.199106	-0.0434065	-0.324307	0.747898	0.864605	0.0130968	0.0973831	0.923022	0.966473	-0.202422	-1.33147	0.192593	0.376728
ENSG00000130402.14	ACTN4	HGNC:166	protein_coding	0.132169	1.59329	0.121232	0.275815	0.243329	3.34617	0.00222172	0.0372392	0.415006	3.64835	0.00096671	0.0200582	0.061555	0.648618	0.521152	0.732176	-0.0832603	-0.98284	0.333177	0.53004
ENSG00000131966.14	ACTR10	HGNC:17372	protein_coding	-0.273689	-3.03058	0.00489084	0.0453322	-0.238989	-2.66839	0.0121916	0.0875202	-0.384673	-3.73976	0.000753992	0.0178233	-0.283089	-2.95443	0.0057924	0.0720413	-0.28304	-3.78186	0.000655356	0.0104335
ENSG00000138107.13	ACTR1A	HGNC:167	protein_coding	-0.0676524	-0.935099	0.356958	0.54544	-0.0994216	-1.39495	0.173309	0.376552	0.102545	1.17448	0.249202	0.47177	0.0157966	0.278054	0.782736	0.894452	-0.120766	-1.88525	0.0686517	0.196471
ENSG00000115073.8	ACTR1B	HGNC:168	protein_coding	-0.0438625	-0.462328	0.647072	0.782156	-0.0910748	-1.04894	0.302611	0.519303	0.103095	0.905445	0.372258	0.596321	0.14252	1.41208	0.167452	0.410083	0.123535	0.802905	0.428173	0.617012
ENSG00000138071.15	ACTR2	HGNC:169	protein_coding	-0.153151	-1.2182	0.23233	0.415588	-0.0351277	-0.370926	0.713308	0.838661	-0.109575	-1.04607	0.303668	0.528703	-0.108779	-0.995231	0.326993	0.579426	-0.161437	-1.84484	0.0744842	0.207409
ENSG00000115091.12	ACTR3	HGNC:170	protein_coding	-0.0486048	-0.577118	0.568024	0.72272	0.00680913	0.110891	0.912444	0.955248	-0.15941	-1.3337	0.192082	0.408074	-0.048193	-0.562032	0.577958	0.772683	-0.0785458	-1.40873	0.168712	0.347568
ENSG00000133627.18	ACTR3B	HGNC:17256	protein_coding	-0.312332	-2.71234	0.0107981	0.0681706	-0.241014	-1.98972	0.0558375	0.197192	-0.251501	-1.34605	0.18818	0.402875	-0.350949	-2.87565	0.00706967	0.0797363	-0.583337	-6.52769	2.56195e-07	0.000149165
ENSG00000106526.11	ACTR3C	HGNC:37282	protein_coding	-0.317962	-1.228	0.22868	0.411222	-0.556884	-2.3814	0.0238167	0.124962	-0.643754	-1.92691	0.0632716	0.212144	-0.810162	-3.27796	0.00249794	0.0479193	-0.361351	-1.82811	0.0770206	0.212031
ENSG00000101442.10	ACTR5	HGNC:14671	protein_coding	-0.0288382	-0.282609	0.779353	0.872338	-0.0463575	-0.526707	0.602284	0.76487	0.0403514	0.350578	0.728291	0.852184	0.0543753	0.612531	0.544459	0.748595	-0.154404	-1.78441	0.0839949	0.223941
ENSG00000075089.10	ACTR6	HGNC:24025	protein_coding	-0.0957861	-0.958941	0.345001	0.533431	-0.143904	-1.57079	0.126756	0.313368	-0.238989	-2.03323	0.0507235	0.186247	-0.0789876	-0.880286	0.385182	0.630413	-0.0790807	-1.0936	0.282423	0.478409
ENSG00000113812.14	ACTR8	HGNC:14672	protein_coding	-0.1339	-1.46431	0.153169	0.319776	-0.194254	-2.05709	0.0484936	0.181842	-0.290295	-3.23912	0.00287138	0.0355233	-0.157367	-1.43601	0.160577	0.401201	-0.270494	-2.97231	0.00562325	0.0388044
ENSG00000184378.3	ACTRT3	HGNC:24022	protein_coding	-0.422951	-2.1378	0.0405183	0.141851	-0.421232	-1.39289	0.173926	0.377293	-0.402944	-1.04802	0.302782	0.527698	0.087032	0.240526	0.811437	0.909943	-0.393183	-1.67038	0.104755	0.256111
ENSG00000115170.16	ACVR1	HGNC:171	protein_coding	-0.214745	-1.85688	0.0728446	0.200407	-0.013803	-0.1005	0.920618	0.95916	-0.498395	-3.59161	0.00112693	0.0217535	-0.307315	-2.25459	0.031041	0.16987	-0.300602	-2.64095	0.0127557	0.0651687
ENSG00000135503.13	ACVR1B	HGNC:172	protein_coding	0.0136674	0.16462	0.870311	0.927195	-0.0599019	-0.651227	0.519875	0.703833	0.0652896	0.550939	0.58565	0.761606	0.239793	2.21836	0.0336504	0.176467	0.0602072	0.750497	0.458526	0.642743
ENSG00000123612.16	ACVR1C	HGNC:18123	protein_coding	-0.118178	-0.627579	0.534915	0.697091	0.131366	0.786101	0.438004	0.639967	-1.00028	-2.70688	0.0110088	0.0788014	-0.0546923	-0.347218	0.730671	0.86533	0.355476	1.73548	0.0924324	0.236765
ENSG00000121989.15	ACVR2A	HGNC:173	protein_coding	-0.192607	-2.1607	0.0385545	0.137892	-0.238908	-2.49325	0.0184233	0.109581	-0.478457	-3.29042	0.00251114	0.0330151	-0.0474726	-0.499754	0.620622	0.799868	0.0409576	0.50153	0.619486	0.769293
ENSG00000114739.14	ACVR2B	HGNC:174	protein_coding	0.142599	1.65203	0.108614	0.257413	-0.0215062	-0.231319	0.818643	0.903182	0.189807	1.30756	0.200698	0.418163	0.0793261	0.850743	0.40115	0.643362	0.493944	5.21747	1.10245e-05	0.000963968
ENSG00000229589.1	ACVR2B-AS1	HGNC:44161	lncRNA	0.155302	0.679825	0.501656	0.671485	0.439728	2.07896	0.0462999	0.176936	0.608595	1.96379	0.0586354	0.202621	0.340785	1.45492	0.155305	0.393985	1.05295	4.71481	4.69773e-05	0.00218166
ENSG00000139567.13	ACVRL1	HGNC:175	protein_coding	0.781669	2.85148	0.00771928	0.0574706	1.08882	4.4021	0.000131373	0.00914864	0.765731	3.72604	0.00078895	0.0181204	0.735519	3.10873	0.00393799	0.0598749	0.796429	3.09774	0.00413695	0.0320134
ENSG00000243989.9	ACY1	HGNC:177	protein_coding	0.304594	1.76581	0.0872671	0.224452	0.541301	3.71739	0.000828129	0.022068	0.0512081	0.29709	0.768392	0.877258	0.158455	0.918941	0.364912	0.613547	-0.211549	-1.30291	0.202053	0.38922
ENSG00000132744.8	ACY3	HGNC:24104	protein_coding	-1.70632	-2.76062	0.00965153	0.0642918	-1.20589	-1.96992	0.0583731	0.202201	-1.82518	-3.1613	0.00353098	0.0404645	-1.69522	-2.28283	0.0292569	0.164388	NA	NA	NA	NA
ENSG00000119640.9	ACYP1	HGNC:179	protein_coding	0.0334585	0.282622	0.779344	0.872338	0.0356655	0.244675	0.80838	0.896941	0.0576304	0.405127	0.688184	0.827864	0.166184	1.21161	0.234418	0.490087	0.270259	2.18879	0.0361458	0.12915
ENSG00000170634.13	ACYP2	HGNC:180	protein_coding	-0.0828109	-0.759713	0.45316	0.630371	-0.0630955	-0.683804	0.499365	0.688219	0.0542391	0.555227	0.58275	0.759624	-0.133185	-1.31411	0.198031	0.44765	-0.128504	-1.19574	0.240723	0.434851
ENSG00000196839.14	ADA	HGNC:186	protein_coding	0.694513	3.33683	0.00221011	0.0308022	0.514009	2.14467	0.0402277	0.16433	0.488753	3.02169	0.00502414	0.0493251	0.662299	2.82536	0.00802366	0.0853966	1.02375	4.34773	0.000134175	0.00395423
ENSG00000093072.19	ADA2	HGNC:1839	protein_coding	0.0416344	0.206765	0.837554	0.907666	0.314341	1.66677	0.106042	0.284065	0.164295	0.913247	0.368257	0.592583	-0.170752	-0.809974	0.423892	0.661381	-0.18945	-0.830326	0.412876	0.60342
ENSG00000140955.11	ADAD2	HGNC:30714	protein_coding	-0.11056	-0.417398	0.679262	0.805569	-0.380173	-1.08982	0.284519	0.500267	-1.39164	-3.22411	0.00300135	0.0364574	-0.0921704	-0.260944	0.795793	0.901694	NA	NA	NA	NA
ENSG00000168803.16	ADAL	HGNC:31853	protein_coding	-0.033988	-0.379125	0.707177	0.823798	-0.0253565	-0.244845	0.80825	0.896849	-0.0598496	-0.511909	0.612366	0.780498	-0.122581	-1.14196	0.261833	0.517883	-0.367153	-3.81789	0.000593346	0.00974719
ENSG00000137845.15	ADAM10	HGNC:188	protein_coding	0.00174397	0.0215881	0.982915	0.990238	0.0334031	0.432981	0.668136	0.809236	-0.0550804	-0.618717	0.540652	0.730776	-0.00141132	-0.0161643	0.987202	0.994651	0.136808	1.7586	0.0883597	0.23089
ENSG00000073670.14	ADAM11	HGNC:189	protein_coding	-0.28291	-2.3983	0.0226716	0.103117	-0.288953	-2.50987	0.0177251	0.107114	0.0496606	0.218422	0.828552	0.912758	0.0389232	0.298026	0.767585	0.886326	-0.174624	-1.61311	0.116698	0.27393
ENSG00000148848.15	ADAM12	HGNC:190	protein_coding	1.12363	3.04344	0.00474624	0.0448587	0.844772	2.10846	0.0435488	0.171168	0.930323	4.12679	0.000258889	0.0103813	0.9409	2.91671	0.00637417	0.0761525	0.213163	1.02264	0.314268	0.510741
ENSG00000143537.14	ADAM15	HGNC:193	protein_coding	0.342406	2.34073	0.0258739	0.110354	0.544817	3.71998	0.000826327	0.0220656	0.626341	4.11624	0.000267874	0.010577	0.356582	2.18789	0.0360364	0.183436	0.0653218	0.888906	0.380793	0.574131
ENSG00000151694.15	ADAM17	HGNC:195	protein_coding	0.104913	1.05879	0.297867	0.486732	0.188914	2.12797	0.0416996	0.167382	-0.068056	-0.689614	0.4956	0.697058	-0.0498424	-0.561313	0.578443	0.772885	-0.122282	-1.36611	0.181581	0.363098
ENSG00000135074.16	ADAM19	HGNC:197	protein_coding	-0.2112	-2.2337	0.0328483	0.126181	-0.326381	-3.45351	0.00167558	0.0323274	0.0596739	0.330543	0.743228	0.861634	-0.129283	-0.985077	0.33188	0.583845	-0.430143	-3.80222	0.000619572	0.0100291
ENSG00000229186.4	ADAM1A	HGNC:187	unitary_pseudogene	NA	NA	NA	NA	NA	NA	NA	NA	NA	NA	NA	NA	NA	NA	NA	NA	-1.07447	-1.91374	0.0652215	0.190295
ENSG00000226469.1	ADAM1B	HGNC:44366	unitary_pseudogene	-0.47222	-1.71605	0.0961223	0.238144	NA	NA	NA	NA	NA	NA	NA	NA	NA	NA	NA	NA	-0.196176	-1.12187	0.270398	0.465399
ENSG00000134007.5	ADAM20	HGNC:199	protein_coding	NA	NA	NA	NA	NA	NA	NA	NA	NA	NA	NA	NA	NA	NA	NA	NA	-0.416435	-1.27325	0.212249	0.401454
ENSG00000259158.5	ADAM20P1	HGNC:20102	transcribed_unprocessed_pseudogene	-0.445259	-1.35318	0.185775	0.360823	0.257931	0.566008	0.575612	0.744984	NA	NA	NA	NA	0.00587652	0.0157928	0.987496	0.994651	0.0400632	0.152389	0.879852	0.936171
ENSG00000290783.1	ADAM20P1	HGNC:20102	lncRNA	NA	NA	NA	NA	NA	NA	NA	NA	NA	NA	NA	NA	NA	NA	NA	NA	-0.131043	-0.475971	0.63738	0.781986
ENSG00000139985.8	ADAM21	HGNC:200	protein_coding	-0.22592	-0.908119	0.370815	0.557893	-0.339182	-1.05353	0.300538	0.517046	NA	NA	NA	NA	-0.377189	-1.40444	0.169695	0.413498	0.337062	1.27361	0.212123	0.401423
ENSG00000008277.15	ADAM22	HGNC:201	protein_coding	-0.303547	-2.47379	0.0190443	0.0937346	-0.246248	-2.22249	0.033962	0.151728	-0.766722	-4.76786	4.28314e-05	0.00448302	-0.146696	-1.08494	0.285949	0.541793	0.0977634	1.05954	0.297411	0.493837
ENSG00000114948.13	ADAM23	HGNC:202	protein_coding	-0.397859	-2.22024	0.033924	0.128399	-0.282268	-1.93606	0.0624151	0.209068	-0.387928	-2.09441	0.0446072	0.173064	-0.166119	-0.874702	0.38824	0.632851	-0.354909	-3.97077	0.000388117	0.00743531
ENSG00000042980.14	ADAM28	HGNC:206	protein_coding	0.449736	1.02233	0.314625	0.503962	1.30732	3.36634	0.00213329	0.0363289	0.384345	1.10838	0.27634	0.500911	0.503029	1.1973	0.239961	0.494997	0.462982	1.37844	0.177781	0.358858
ENSG00000197140.15	ADAM32	HGNC:15479	protein_coding	0.011275	0.0695408	0.945005	0.970284	0.12148	0.620732	0.53948	0.719545	0.0775696	0.382447	0.704756	0.838345	-0.123511	-0.545692	0.589012	0.78014	0.59735	2.18344	0.0365724	0.13027
ENSG00000149451.19	ADAM33	HGNC:15478	protein_coding	0.535028	1.91083	0.0654102	0.18774	0.515612	1.76876	0.0872867	0.252313	0.425963	1.82062	0.0784164	0.241913	0.501763	2.24354	0.0318568	0.172034	-0.183678	-0.754381	0.456262	0.640447
ENSG00000151651.16	ADAM8	HGNC:215	protein_coding	-0.124214	-0.560674	0.579046	0.731285	-0.367962	-2.14796	0.0399437	0.16392	0.0701757	0.266686	0.791488	0.891631	0.106893	0.513514	0.611073	0.793732	-0.307109	-1.69561	0.0998261	0.249008
ENSG00000168615.13	ADAM9	HGNC:216	protein_coding	0.0777309	0.840293	0.407173	0.590385	0.220886	1.82902	0.0773887	0.236019	0.23115	1.99568	0.0548767	0.194704	0.0800937	0.724642	0.473868	0.699589	0.211186	1.72127	0.0950281	0.241238
ENSG00000154734.16	ADAMTS1	HGNC:217	protein_coding	1.72487	5.27102	1.01953e-05	0.00359721	2.04246	5.13858	1.73358e-05	0.00408376	0.922141	3.84443	0.000571034	0.0155242	1.25224	4.44844	9.90968e-05	0.0117438	1.09557	3.19632	0.00328772	0.027531
ENSG00000142303.14	ADAMTS10	HGNC:13201	protein_coding	0.256895	1.75348	0.0893944	0.227465	0.216526	1.72194	0.0954141	0.266501	0.30264	1.7678	0.0870156	0.257561	0.284947	1.91715	0.0640645	0.247788	0.185312	0.620062	0.53978	0.709831
ENSG00000151388.11	ADAMTS12	HGNC:14605	protein_coding	NA	NA	NA	NA	NA	NA	NA	NA	0.496657	0.801389	0.42909	0.644199	NA	NA	NA	NA	NA	NA	NA	NA
ENSG00000160323.19	ADAMTS13	HGNC:1366	protein_coding	-0.0797088	-0.589275	0.559943	0.716797	-0.167742	-1.27314	0.212779	0.42487	-0.0194123	-0.137546	0.891495	0.945666	-0.0530181	-0.360483	0.720823	0.860222	-0.311262	-2.56761	0.0151996	0.0734014
ENSG00000138316.11	ADAMTS14	HGNC:14899	protein_coding	0.641439	1.46962	0.151856	0.317856	0.310742	0.713246	0.481268	0.674281	0.437596	1.14162	0.262471	0.486566	-0.246808	-0.622396	0.538086	0.743816	-0.442852	-1.30128	0.202601	0.389974
ENSG00000166106.4	ADAMTS15	HGNC:16305	protein_coding	0.362164	1.05167	0.301097	0.490104	1.27902	3.12447	0.00396311	0.049587	1.29643	3.98264	0.000386594	0.0126065	0.243603	0.788811	0.435952	0.670436	0.738431	2.55224	0.0157641	0.0752238
ENSG00000145536.15	ADAMTS16	HGNC:17108	protein_coding	-0.664751	-3.4389	0.00168592	0.0269905	-0.763554	-3.12927	0.00389233	0.0492831	-2.5874	-5.2433	1.1103e-05	0.00227369	-0.1866	-0.570411	0.57233	0.768502	-0.328809	-1.9436	0.061039	0.182243
ENSG00000250579.3	ADAMTS16-DT	HGNC:55548	lncRNA	-0.00773209	-0.0319726	0.974699	0.986356	0.0904922	0.276203	0.784293	0.883053	-1.73684	-4.04359	0.000329714	0.0116286	0.782988	2.11085	0.042584	0.198553	0.0639723	0.382106	0.705018	0.829498
ENSG00000140470.15	ADAMTS17	HGNC:17109	protein_coding	0.0596474	0.321657	0.749869	0.851994	-0.183521	-0.912845	0.368627	0.57958	-0.296373	-1.36784	0.181258	0.394807	-0.0813632	-0.350799	0.728015	0.863961	-0.0871424	-0.358274	0.722529	0.840569
ENSG00000140873.16	ADAMTS18	HGNC:17110	protein_coding	-0.841032	-1.12549	0.269119	0.457151	NA	NA	NA	NA	-0.905329	-1.01308	0.318972	0.543201	-0.633435	-0.869044	0.391322	0.635525	0.217506	2.05708	0.0480404	0.155877
ENSG00000145808.10	ADAMTS19	HGNC:17111	protein_coding	-0.532104	-2.44685	0.0202726	0.0970033	-0.555745	-2.34288	0.0259841	0.131079	-0.826628	-2.48783	0.0184746	0.104869	-0.0430306	-0.217118	0.829476	0.918724	NA	NA	NA	NA
ENSG00000087116.17	ADAMTS2	HGNC:218	protein_coding	0.46444	2.28668	0.0292379	0.11793	0.217297	0.88034	0.385771	0.593924	0.621131	2.5402	0.0163425	0.0982785	0.786701	2.83333	0.00790581	0.0846777	-0.305814	-1.50869	0.141346	0.310306
ENSG00000156140.10	ADAMTS3	HGNC:219	protein_coding	-0.425301	-2.03904	0.0500424	0.159876	-0.221892	-1.23583	0.226146	0.440405	0.211808	0.817784	0.419761	0.635481	0.478654	0.892822	0.378592	0.624879	NA	NA	NA	NA
ENSG00000158859.10	ADAMTS4	HGNC:220	protein_coding	1.78792	4.26324	0.000178089	0.0104002	1.74997	3.26804	0.00279095	0.0413371	1.32194	4.9495	2.56449e-05	0.00340246	1.65318	4.05315	0.000304406	0.0188538	2.37742	5.04971	2.03768e-05	0.00132753
ENSG00000154736.6	ADAMTS5	HGNC:221	protein_coding	-0.755291	-2.45017	0.0201178	0.0968399	-0.464177	-1.52403	0.138012	0.329422	-0.360115	-1.30528	0.201462	0.419166	-0.345047	-1.17004	0.250511	0.505802	-0.20428	-1.52839	0.136399	0.30277
ENSG00000049192.15	ADAMTS6	HGNC:222	protein_coding	0.579963	2.3973	0.0227232	0.10327	1.04098	3.25885	0.00278876	0.0413371	0.123288	0.382096	0.705013	0.838486	0.562948	1.94375	0.0606457	0.240132	0.837128	2.46033	0.0195592	0.086509
ENSG00000136378.15	ADAMTS7	HGNC:223	protein_coding	0.849277	3.12154	0.00387468	0.040371	0.498917	2.15082	0.0396979	0.163635	0.616413	2.48125	0.0187601	0.105838	0.629204	2.75243	0.00960844	0.0944895	0.45366	2.11349	0.0425772	0.143751
ENSG00000274376.5	ADAMTS7P1	HGNC:49407	transcribed_unprocessed_pseudogene	-0.0868491	-0.417049	0.679514	0.805767	0.0875741	0.397609	0.693743	0.82594	-0.90977	-1.77552	0.0857648	0.255262	0.504325	1.88865	0.0679108	0.255601	0.251487	0.566565	0.575106	0.737192
ENSG00000218052.8	ADAMTS7P4	HGNC:49410	transcribed_unprocessed_pseudogene	NA	NA	NA	NA	NA	NA	NA	NA	NA	NA	NA	NA	1.10335	1.98263	0.0559415	0.229158	NA	NA	NA	NA
ENSG00000134917.10	ADAMTS8	HGNC:224	protein_coding	-0.534537	-4.11058	0.000268021	0.012149	-0.288995	-1.96542	0.0587157	0.202926	-1.12089	-5.77696	2.42181e-06	0.00099189	-0.26951	-1.29911	0.203107	0.453227	0.141238	0.528604	0.600786	0.755532
ENSG00000163638.13	ADAMTS9	HGNC:13202	protein_coding	3.20515	3.65855	0.000945242	0.020242	2.65704	3.12783	0.00399191	0.0498116	2.38548	4.04547	0.000327996	0.011621	3.60631	4.35288	0.00013021	0.0126249	4.01798	5.30503	1.02592e-05	0.000939531
ENSG00000241158.7	ADAMTS9-AS1	HGNC:40625	lncRNA	1.02642	2.68774	0.0114614	0.070113	1.04964	2.45107	0.020343	0.115491	2.123	2.65185	0.0125688	0.0853317	3.55317	5.05767	1.65277e-05	0.00609877	2.78771	5.21663	1.10512e-05	0.000963968
ENSG00000241684.8	ADAMTS9-AS2	HGNC:42435	lncRNA	0.229778	0.973595	0.337787	0.526523	0.15899	0.601445	0.552078	0.729666	0.528149	2.02376	0.051744	0.188296	0.246349	0.939538	0.354401	0.604302	0.791853	1.89678	0.067061	0.193768
ENSG00000178031.18	ADAMTSL1	HGNC:14632	protein_coding	0.0232219	0.0912794	0.927857	0.960552	0.132385	0.354225	0.725689	0.846422	0.23909	0.957102	0.345968	0.570698	0.148824	0.552978	0.584071	0.776574	0.536965	1.34863	0.187392	0.370325
ENSG00000197859.11	ADAMTSL2	HGNC:14631	protein_coding	-0.227427	-2.21291	0.0343907	0.129419	-0.297501	-2.84735	0.00789545	0.0695241	0.00934451	0.0479178	0.962093	0.980251	-0.283975	-1.90107	0.0662109	0.252296	0.0040818	0.0180558	0.985713	0.993061
ENSG00000156218.13	ADAMTSL3	HGNC:14633	protein_coding	-0.0394176	-0.14274	0.887419	0.937287	0.635421	1.09344	0.283215	0.499356	0.525432	1.99245	0.0553101	0.195615	-0.169374	-0.716979	0.47852	0.702379	0.641562	2.51882	0.0170577	0.0792923
ENSG00000143382.16	ADAMTSL4	HGNC:19706	protein_coding	1.65416	3.46511	0.00158916	0.0261491	1.38073	3.16429	0.00360361	0.0472728	1.03807	2.38293	0.0235799	0.12079	1.28961	3.54143	0.00123528	0.034599	1.2061	4.65187	5.6282e-05	0.00246759
ENSG00000185761.11	ADAMTSL5	HGNC:27912	protein_coding	0.583363	1.46813	0.152134	0.318172	0.22789	0.604376	0.550153	0.728192	-0.0973373	-0.277174	0.783504	0.887039	0.339932	1.32735	0.193663	0.442333	0.430398	1.45497	0.155574	0.330151
ENSG00000105963.15	ADAP1	HGNC:16486	protein_coding	-0.22696	-2.0102	0.0531715	0.165706	-0.210246	-2.49669	0.0182766	0.109014	0.132734	0.887999	0.381424	0.604224	-0.103725	-0.843913	0.404901	0.646013	-0.431695	-3.54974	0.00123613	0.0150658
ENSG00000184060.11	ADAP2	HGNC:16487	protein_coding	-0.048005	-0.227455	0.821562	0.898153	0.334814	1.40504	0.170317	0.372881	-0.179346	-0.837181	0.408951	0.626398	0.0255012	0.118983	0.906023	0.95796	0.108768	0.49305	0.625398	0.77364
ENSG00000160710.18	ADAR	HGNC:225	protein_coding	-0.07042	-0.978272	0.335506	0.524457	-0.157268	-2.47871	0.0190544	0.111415	-0.184261	-2.53504	0.0165419	0.0988108	-0.090736	-1.1467	0.259895	0.515871	0.0318934	0.618403	0.540757	0.710771
ENSG00000197381.18	ADARB1	HGNC:226	protein_coding	-0.247065	-2.17167	0.0376444	0.135914	-0.222231	-2.39888	0.022888	0.122607	-0.574924	-2.45232	0.0201077	0.110446	-0.0963201	-0.691713	0.494041	0.713278	0.0485463	0.546178	0.588792	0.745712
ENSG00000185736.16	ADARB2	HGNC:227	protein_coding	-0.0863829	-0.41267	0.682721	0.807518	-0.222021	-0.970743	0.339666	0.552589	0.383024	1.54951	0.131547	0.32696	-0.108005	-0.476885	0.636698	0.809545	-0.0995068	-0.440569	0.662615	0.800513
ENSG00000205696.5	ADARB2-AS1	HGNC:23299	lncRNA	NA	NA	NA	NA	NA	NA	NA	NA	-8.76377e-05	-0.000137087	0.999892	0.999945	NA	NA	NA	NA	NA	NA	NA	NA
ENSG00000065457.11	ADAT1	HGNC:228	protein_coding	-0.126267	-1.05878	0.297873	0.486732	-0.209236	-1.74994	0.0903874	0.258186	0.0598107	0.648962	0.521173	0.715923	-0.20645	-1.87937	0.0692057	0.257716	-0.371594	-2.87877	0.00711614	0.0447424
ENSG00000189007.16	ADAT2	HGNC:21172	protein_coding	0.0782647	0.638906	0.527573	0.691779	0.0139846	0.0948215	0.925089	0.962221	0.0978964	0.515838	0.609651	0.778541	0.0246786	0.196483	0.845458	0.928163	-0.103836	-0.828897	0.413401	0.603871
ENSG00000213638.6	ADAT3	HGNC:25151	protein_coding	0.221794	0.883425	0.383801	0.568578	-0.593996	-2.22601	0.0337006	0.150984	0.0337485	0.194695	0.84691	0.922919	0.0997202	0.452171	0.654156	0.819139	0.0917018	0.55298	0.584181	0.742317
ENSG00000063761.16	ADCK1	HGNC:19038	protein_coding	-0.105022	-0.872928	0.389408	0.573413	-0.248425	-2.07186	0.0470021	0.1783	-0.132738	-1.06432	0.295456	0.520271	-0.169115	-1.44822	0.157157	0.396889	0.0294584	0.220821	0.826657	0.905377
ENSG00000133597.11	ADCK2	HGNC:19039	protein_coding	-0.168033	-1.63127	0.112943	0.263958	-0.20848	-2.43419	0.021113	0.11776	-0.0671016	-0.705971	0.485512	0.688524	-0.191154	-1.99963	0.0539759	0.225402	0.299731	3.80793	0.000609895	0.00991928
ENSG00000173137.12	ADCK5	HGNC:21738	protein_coding	-0.303119	-2.72064	0.0105824	0.0674482	-0.216502	-1.62489	0.114683	0.296201	0.106024	0.722789	0.475262	0.680442	0.0960216	0.633559	0.530812	0.73894	-0.277443	-2.60112	0.0140339	0.0694539
ENSG00000164742.16	ADCY1	HGNC:232	protein_coding	-0.341953	-2.13787	0.0405438	0.141906	-0.272639	-1.99323	0.0554359	0.19647	-0.956951	-3.79035	0.00066212	0.0165821	-0.187492	-1.11716	0.272159	0.527611	-0.0939878	-1.03895	0.306741	0.503326
ENSG00000143199.18	ADCY10	HGNC:21285	protein_coding	NA	NA	NA	NA	NA	NA	NA	NA	NA	NA	NA	NA	NA	NA	NA	NA	1.00621	2.59935	0.0140931	0.0696938
ENSG00000161912.19	ADCY10P1	HGNC:44143	transcribed_unprocessed_pseudogene	NA	NA	NA	NA	NA	NA	NA	NA	NA	NA	NA	NA	NA	NA	NA	NA	0.0735872	0.288133	0.775133	0.874255
ENSG00000290554.1	ADCY10P1	HGNC:44143	lncRNA	0.694331	2.24468	0.0320594	0.124771	-0.0700501	-0.188583	0.851694	0.921948	0.810977	2.67985	0.0117239	0.0817462	0.576869	2.02375	0.0513011	0.219258	0.240578	1.34461	0.188356	0.371399
ENSG00000078295.17	ADCY2	HGNC:233	protein_coding	-0.0176691	-0.232111	0.817976	0.896163	-0.0814157	-0.927925	0.360878	0.572871	0.289592	1.60186	0.119468	0.309276	-0.0140865	-0.0827019	0.9346	0.970545	0.782482	3.02818	0.00502658	0.0361375
ENSG00000138031.15	ADCY3	HGNC:234	protein_coding	0.162037	1.98498	0.0560475	0.170999	0.0887213	1.05788	0.298585	0.514987	0.01907	0.19522	0.846503	0.922678	0.241042	2.27903	0.0293852	0.164643	0.129846	1.89675	0.0670646	0.193768
ENSG00000129467.14	ADCY4	HGNC:235	protein_coding	0.458179	1.93622	0.0620503	0.181842	0.835714	3.97189	0.000414412	0.0155657	0.44144	1.93812	0.0618726	0.209278	0.167028	0.718448	0.477661	0.701694	0.045485	0.249778	0.804381	0.891851
ENSG00000173175.16	ADCY5	HGNC:236	protein_coding	-0.0877804	-1.22591	0.229455	0.41216	-0.0822774	-1.12884	0.267941	0.483962	0.138147	1.19743	0.240273	0.461936	-0.0892506	-0.89753	0.376052	0.62313	-0.126894	-0.741316	0.464101	0.647087
ENSG00000174233.12	ADCY6	HGNC:237	protein_coding	0.0833605	0.83576	0.40968	0.592317	-0.0062473	-0.078695	0.9378	0.968141	-0.118662	-1.62227	0.114937	0.302516	-0.0465871	-0.485134	0.630843	0.805627	0.0133093	0.159832	0.874034	0.932868
ENSG00000121281.13	ADCY7	HGNC:238	protein_coding	-0.34617	-1.73781	0.0921609	0.232023	-0.261947	-1.42724	0.163873	0.36397	0.606339	1.69628	0.0999911	0.28029	0.124006	0.414371	0.681346	0.837616	0.0287402	0.110006	0.913102	0.95454
ENSG00000155897.10	ADCY8	HGNC:239	protein_coding	0.132477	1.37567	0.178775	0.352355	-0.0108764	-0.0834872	0.934021	0.966648	0.212085	1.59084	0.121859	0.312613	-0.124761	-0.78102	0.440456	0.674283	-0.337633	-2.31263	0.0274384	0.107806
ENSG00000162104.10	ADCY9	HGNC:240	protein_coding	-0.068178	-0.874302	0.388671	0.572681	-0.105019	-1.14094	0.262951	0.479673	-0.152314	-0.944062	0.352525	0.577579	-0.065124	-0.707626	0.484233	0.706659	0.0888675	1.25894	0.217305	0.40734
ENSG00000141433.13	ADCYAP1	HGNC:241	protein_coding	-0.633997	-1.96399	0.0586563	0.175997	-0.288399	-0.980651	0.33484	0.548588	-0.908888	-2.34124	0.0259087	0.127181	-0.809464	-2.50121	0.0177112	0.128422	-0.34488	-1.02824	0.311785	0.508011
ENSG00000078549.16	ADCYAP1R1	HGNC:242	protein_coding	0.256439	1.64022	0.111129	0.260905	0.0411257	0.317245	0.753263	0.863682	-0.579547	-3.47009	0.00156912	0.025796	0.131619	0.5664	0.57509	0.770517	0.0599216	0.792023	0.434273	0.621465
ENSG00000087274.19	ADD1	HGNC:243	protein_coding	0.0969426	1.60635	0.118327	0.272034	-0.00234338	-0.0427231	0.966206	0.98298	-0.0287083	-0.391011	0.698481	0.834133	0.0134785	0.171934	0.864558	0.938107	0.0935959	1.96174	0.0586835	0.177344
ENSG00000075340.23	ADD2	HGNC:244	protein_coding	-0.379739	-2.67584	0.0117973	0.0714368	-0.251051	-1.89863	0.0673082	0.218308	-0.217518	-0.96862	0.340334	0.565571	-0.148165	-1.07111	0.292026	0.548092	0.0332734	0.484424	0.631437	0.778051
ENSG00000148700.15	ADD3	HGNC:245	protein_coding	0.389968	2.54286	0.0162282	0.0854095	0.173588	1.10362	0.278636	0.495066	-0.0741726	-0.496318	0.623193	0.787535	0.242364	1.17266	0.249614	0.505036	0.144893	1.66958	0.104914	0.256346
ENSG00000203876.10	ADD3-AS1	HGNC:48682	lncRNA	0.399745	1.92159	0.0638836	0.184835	0.0422537	0.185572	0.854034	0.923695	-0.106924	-0.7451	0.461859	0.670114	0.0790928	0.236478	0.814549	0.911624	-0.0204636	-0.11379	0.910126	0.953373
ENSG00000118492.18	ADGB	HGNC:21212	protein_coding	NA	NA	NA	NA	NA	NA	NA	NA	0.839095	1.34373	0.188921	0.403866	NA	NA	NA	NA	NA	NA	NA	NA
ENSG00000197177.16	ADGRA1	HGNC:13838	protein_coding	-0.272784	-2.38445	0.0234016	0.104803	-0.244965	-2.33443	0.0264833	0.132318	0.205885	1.10118	0.27941	0.504061	0.074483	0.604375	0.5498	0.752338	-0.0806082	-0.407228	0.686599	0.816305
ENSG00000256925.3	ADGRA1-AS1	HGNC:49543	lncRNA	-0.32798	-2.01431	0.0527151	0.164766	-0.314125	-1.98733	0.0561147	0.197697	-0.0522923	-0.217291	0.829417	0.912928	-0.126968	-0.806389	0.425893	0.662704	-0.148019	-0.530086	0.599806	0.754686
ENSG00000020181.18	ADGRA2	HGNC:17849	protein_coding	-0.276389	-1.36861	0.181069	0.35527	0.226625	1.00811	0.321682	0.536399	-0.262116	-2.12209	0.0419769	0.167675	-0.403829	-2.00401	0.0536041	0.224897	-0.347962	-2.88075	0.00708106	0.0445791
ENSG00000152990.14	ADGRA3	HGNC:13839	protein_coding	1.03239	3.88679	0.000506959	0.0155669	0.643824	2.70846	0.0111985	0.0835129	0.237233	1.14964	0.259203	0.482694	0.718232	2.05882	0.0477856	0.210604	0.45586	2.53898	0.0163163	0.0770346
ENSG00000256616.3	ADGRA3P1	HGNC:55918	transcribed_processed_pseudogene	-0.228194	-0.829925	0.412921	0.594914	-0.289647	-0.803726	0.4279	0.631458	NA	NA	NA	NA	NA	NA	NA	NA	NA	NA	NA	NA
ENSG00000181790.12	ADGRB1	HGNC:943	protein_coding	-0.142401	-1.27975	0.21012	0.390144	-0.185251	-2.18318	0.0370086	0.158246	0.0371627	0.185029	0.854428	0.926812	0.171997	1.75083	0.0894316	0.294914	-0.133357	-0.665571	0.510681	0.685455
ENSG00000121753.13	ADGRB2	HGNC:944	protein_coding	-0.246341	-2.47496	0.0189922	0.0936235	-0.245679	-2.91694	0.00664712	0.0642136	-0.13297	-0.79821	0.430877	0.646006	0.0460872	0.445554	0.65888	0.822445	-0.113762	-0.842163	0.406124	0.59762
ENSG00000135298.15	ADGRB3	HGNC:945	protein_coding	-0.151946	-2.0366	0.0503002	0.160351	-0.149672	-2.10767	0.0435538	0.171168	-0.283039	-1.97604	0.0571654	0.199739	-0.100205	-0.925374	0.361607	0.611115	0.31146	4.00393	0.000353782	0.00701764
ENSG00000230910.6	ADGRB3-DT	HGNC:55774	lncRNA	0.365798	2.25531	0.0313401	0.123072	0.182106	1.14907	0.259651	0.476431	0.515009	2.8123	0.00850845	0.0676653	0.535102	3.94546	0.000401365	0.0213637	0.170558	1.55999	0.128755	0.292426
ENSG00000111452.13	ADGRD1	HGNC:19893	protein_coding	0.890129	3.42107	0.00177923	0.0276967	0.530438	2.05759	0.0484987	0.181842	0.940216	3.6171	0.00105968	0.0210195	0.852314	3.52893	0.00128028	0.03489	0.461708	2.02636	0.0512679	0.16295
ENSG00000127507.18	ADGRE2	HGNC:3337	protein_coding	1.86141	3.94732	0.000429074	0.0145269	2.29095	4.55173	8.59206e-05	0.00763259	1.84466	4.19233	0.000217942	0.00945017	1.86587	4.33979	0.000132214	0.0127525	2.20157	5.59337	3.72152e-06	0.000523416
ENSG00000123146.20	ADGRE5	HGNC:1711	protein_coding	0.501845	2.95073	0.00598665	0.0505876	0.727293	4.28137	0.000176316	0.0107485	0.420283	2.33008	0.026543	0.12895	0.255429	1.52102	0.137948	0.37027	0.407003	2.3272	0.0265494	0.105444
ENSG00000173567.16	ADGRF3	HGNC:18989	protein_coding	0.0419909	0.134245	0.894076	0.94113	-0.365933	-1.19032	0.243288	0.459683	-0.0567458	-0.173753	0.863196	0.930764	NA	NA	NA	NA	-0.0972791	-0.302055	0.7646	0.867116
ENSG00000153294.12	ADGRF4	HGNC:19011	protein_coding	NA	NA	NA	NA	NA	NA	NA	NA	NA	NA	NA	NA	NA	NA	NA	NA	0.264128	0.906801	0.371398	0.565766
ENSG00000069122.19	ADGRF5	HGNC:19030	protein_coding	-0.134229	-0.752316	0.457596	0.634248	0.146864	1.02143	0.315276	0.530352	0.178721	1.08396	0.286846	0.511808	-0.129835	-0.78784	0.436543	0.670799	-0.0327647	-0.199038	0.843524	0.914549
ENSG00000227582.2	ADGRF5P1	HGNC:32922	transcribed_processed_pseudogene	0.248247	0.685967	0.497828	0.668286	NA	NA	NA	NA	NA	NA	NA	NA	NA	NA	NA	NA	NA	NA	NA	NA
ENSG00000205336.14	ADGRG1	HGNC:4512	protein_coding	1.3316	4.14843	0.000245525	0.0118939	0.799253	2.8532	0.00791106	0.0695241	0.410905	1.71325	0.0967878	0.275035	1.76936	4.71364	4.62441e-05	0.00839603	1.34702	4.14791	0.000254891	0.005771
ENSG00000173698.18	ADGRG2	HGNC:4516	protein_coding	NA	NA	NA	NA	0.551493	0.851241	0.401455	0.609013	-2.15444	-4.4908	9.42325e-05	0.00677611	NA	NA	NA	NA	NA	NA	NA	NA
ENSG00000159618.16	ADGRG5	HGNC:19010	protein_coding	NA	NA	NA	NA	NA	NA	NA	NA	-0.319152	-0.731482	0.470013	0.67641	NA	NA	NA	NA	NA	NA	NA	NA
ENSG00000112414.15	ADGRG6	HGNC:13841	protein_coding	0.388898	0.886076	0.382476	0.567587	1.23087	2.91735	0.00672909	0.0644651	0.562482	2.34857	0.0254657	0.12617	-0.0891046	-0.364094	0.718152	0.859267	0.0170962	0.0489808	0.961247	0.981786
ENSG00000072071.17	ADGRL1	HGNC:20973	protein_coding	-0.145125	-1.96544	0.0583688	0.175604	-0.16073	-2.01983	0.0524427	0.190023	-0.0612677	-0.40514	0.688174	0.827864	0.0280256	0.341474	0.73495	0.868094	-0.136233	-1.83036	0.0766746	0.211347
ENSG00000267169.2	ADGRL1-AS1	HGNC:55309	lncRNA	0.17691	1.04179	0.305561	0.494245	0.00167966	0.00947637	0.992502	0.996539	0.174567	1.0483	0.302657	0.527626	0.16687	1.1096	0.275333	0.531059	0.0362816	0.282717	0.779244	0.877327
ENSG00000117114.21	ADGRL2	HGNC:18582	protein_coding	-0.0577769	-0.635775	0.529585	0.693032	-0.0856161	-0.893607	0.37867	0.588348	-0.555717	-2.68411	0.0116311	0.0813548	0.0964057	0.799346	0.429906	0.665393	-0.0641215	-0.312545	0.756714	0.862866
ENSG00000150471.17	ADGRL3	HGNC:20974	protein_coding	-0.157096	-1.54989	0.131309	0.28971	-0.153281	-2.0305	0.051284	0.18793	-0.235077	-1.76404	0.0876413	0.258519	-0.0625108	-0.494066	0.62459	0.801892	-0.0396912	-0.375926	0.709493	0.832613
ENSG00000162618.15	ADGRL4	HGNC:20822	protein_coding	0.498066	2.23861	0.0325636	0.125546	0.774627	3.95452	0.000435755	0.0158818	0.569586	2.92859	0.00637311	0.0570943	0.277193	1.5596	0.128567	0.357498	0.459046	2.77181	0.00927772	0.0528253
ENSG00000164199.18	ADGRV1	HGNC:17416	protein_coding	1.05921	2.82245	0.00829333	0.0594536	0.669577	2.29649	0.0290759	0.138977	-0.603402	-1.79706	0.0822084	0.248525	0.70942	1.68145	0.102478	0.316616	0.162529	1.00952	0.320512	0.517029
ENSG00000196616.14	ADH1B	HGNC:250	protein_coding	1.89289	3.83981	0.00057678	0.0161719	2.08518	3.24164	0.00298405	0.0426188	1.03786	2.43423	0.0209648	0.11327	1.49919	3.99348	0.000355064	0.0205482	1.93311	3.8817	0.00051638	0.00893204
ENSG00000197894.12	ADH5	HGNC:253	protein_coding	0.127689	1.39021	0.174359	0.346605	0.0492493	0.560759	0.579141	0.747318	-0.096146	-0.844988	0.404633	0.623633	0.0750529	0.562197	0.577847	0.772683	0.0975108	1.12495	0.26911	0.464425
ENSG00000147576.17	ADHFE1	HGNC:16354	protein_coding	0.575447	2.99089	0.00542346	0.0479557	0.497827	2.25369	0.0318323	0.146409	0.182986	0.860564	0.396175	0.616727	0.346644	1.25387	0.21901	0.472068	0.283612	1.63475	0.112058	0.267069
ENSG00000182551.14	ADI1	HGNC:30576	protein_coding	0.290417	2.20885	0.0346993	0.130066	0.230207	1.59915	0.120342	0.304036	-0.144917	-0.987537	0.331087	0.556019	0.231257	1.5119	0.140264	0.374239	0.165991	1.98554	0.0558494	0.171908
ENSG00000159346.13	ADIPOR1	HGNC:24040	protein_coding	0.0285883	0.39263	0.697277	0.817185	0.0978837	1.44252	0.159551	0.358374	0.0964913	1.53136	0.135888	0.333157	-0.015136	-0.205147	0.83874	0.924264	0.109869	1.84312	0.0747409	0.207721
ENSG00000006831.10	ADIPOR2	HGNC:24041	protein_coding	0.491384	2.80796	0.00858887	0.0605386	0.438849	2.96589	0.00590501	0.0602925	0.784825	5.04282	1.93882e-05	0.00299318	0.33245	2.40068	0.0222685	0.144003	0.314046	2.50931	0.0174545	0.0806394
ENSG00000148671.14	ADIRF	HGNC:24043	protein_coding	0.471016	2.07725	0.0462507	0.152611	0.782679	3.27777	0.00270823	0.0405273	0.205023	1.22596	0.22957	0.45039	0.128431	0.451633	0.6546	0.819417	0.325534	1.49447	0.145128	0.315663
ENSG00000272734.1	ADIRF-AS1	HGNC:45127	lncRNA	0.869084	3.61621	0.00104687	0.0213615	0.673267	2.79929	0.00888307	0.0738875	0.378212	1.15658	0.2564	0.47989	1.05694	4.80825	3.36759e-05	0.00794339	0.761379	2.88344	0.00703363	0.0444518
ENSG00000156110.15	ADK	HGNC:257	protein_coding	0.0434102	0.613495	0.544021	0.704035	0.0668144	0.965399	0.34209	0.554864	0.0846533	0.890441	0.380132	0.603444	0.119246	1.54514	0.132016	0.361943	0.237085	2.59878	0.0141123	0.0697714
ENSG00000148926.10	ADM	HGNC:259	protein_coding	1.18309	2.65599	0.0124339	0.0736059	1.31357	2.94582	0.00629831	0.0623654	1.31072	2.46827	0.0193789	0.10789	0.507103	1.21014	0.23515	0.49083	1.48916	2.90565	0.00680149	0.0436177
ENSG00000224420.4	ADM5	HGNC:27293	protein_coding	-0.0889264	-0.282873	0.779152	0.872302	0.303334	1.2181	0.232712	0.44789	0.690058	1.93981	0.061607	0.208864	-0.111669	-0.328223	0.744853	0.873509	0.633179	2.03827	0.0499946	0.160491
ENSG00000101126.18	ADNP	HGNC:15766	protein_coding	0.0364154	0.502594	0.618799	0.759995	-0.0184028	-0.261651	0.795385	0.889297	-0.113159	-1.49877	0.144112	0.344551	0.0373141	0.481345	0.633503	0.807645	0.0590245	1.16507	0.252738	0.447279
ENSG00000259456.4	ADNP-AS1	HGNC:51227	lncRNA	0.424881	1.83934	0.0754517	0.204406	-0.162741	-0.722926	0.475344	0.669713	-0.454199	-2.85567	0.00762083	0.0636985	-0.26792	-1.24929	0.220501	0.473896	-0.316122	-2.04573	0.0492115	0.15877
ENSG00000101544.9	ADNP2	HGNC:23803	protein_coding	0.00466053	0.0523445	0.95859	0.977547	-0.113361	-1.37935	0.178019	0.382592	0.0161917	0.167593	0.867999	0.933556	-0.0874905	-0.688125	0.496267	0.714892	0.0471109	0.540197	0.592861	0.748833
ENSG00000181915.5	ADO	HGNC:23506	protein_coding	-0.235588	-2.87724	0.00719671	0.05556	-0.295692	-3.47582	0.00157959	0.0314807	-0.0607721	-0.695256	0.492107	0.694071	-0.248528	-3.22408	0.00288033	0.0514377	-0.349474	-5.70062	2.73126e-06	0.000455397
ENSG00000163485.17	ADORA1	HGNC:262	protein_coding	-0.279938	-3.04453	0.00472001	0.0447507	-0.448853	-4.21511	0.00021192	0.0116856	-0.106162	-0.658151	0.515358	0.711557	-0.311895	-3.65914	0.000890745	0.029722	0.230703	1.56562	0.127507	0.290263
ENSG00000128271.22	ADORA2A	HGNC:263	protein_coding	-0.355206	-1.56207	0.128496	0.285983	-0.469194	-1.87139	0.0712061	0.225246	-0.252254	-0.978931	0.335295	0.560163	-0.517865	-2.01408	0.0525019	0.222185	0.15866	0.657616	0.515673	0.689746
ENSG00000178803.12	ADORA2A-AS1	HGNC:37122	lncRNA	NA	NA	NA	NA	NA	NA	NA	NA	NA	NA	NA	NA	-0.151003	-0.311389	0.757498	0.88039	0.142557	0.368829	0.714745	0.835441
ENSG00000170425.4	ADORA2B	HGNC:264	protein_coding	0.957437	2.72102	0.010628	0.0676467	0.555034	1.74302	0.0918102	0.260224	0.0580935	0.236562	0.814568	0.905343	0.761677	2.33126	0.0261904	0.155505	0.335631	1.42852	0.162986	0.340517
ENSG00000282608.2	ADORA3	HGNC:268	protein_coding	0.437266	0.849217	0.402345	0.586288	0.917614	2.81146	0.0086648	0.0728339	0.615244	1.54864	0.131757	0.327045	0.606385	1.50072	0.143247	0.378376	0.62962	1.65288	0.108415	0.261374
ENSG00000159322.18	ADPGK	HGNC:25250	protein_coding	-0.116188	-1.8842	0.0689368	0.193915	-0.0746957	-1.10641	0.277372	0.493425	0.00629268	0.0706119	0.944163	0.971947	-0.154958	-2.00922	0.0528982	0.223352	-0.219425	-3.13222	0.00373336	0.0299005
ENSG00000260898.6	ADPGK-AS1	HGNC:44144	lncRNA	0.361194	1.68603	0.101821	0.247664	0.2079	0.803982	0.427754	0.631341	-0.483225	-1.58914	0.122241	0.312996	0.0216041	0.072981	0.94227	0.973807	-0.383399	-1.28497	0.208172	0.396386
ENSG00000144843.12	ADPRH	HGNC:269	protein_coding	0.452885	1.72205	0.0950162	0.236614	0.938071	4.74801	4.77802e-05	0.00626384	0.361464	1.48317	0.148206	0.35003	0.0294448	0.157757	0.875626	0.943982	-0.159035	-1.16382	0.253237	0.447959
ENSG00000153531.15	ADPRHL1	HGNC:21303	protein_coding	0.215037	1.7645	0.0874907	0.224723	0.116356	0.917907	0.366014	0.577241	-0.192103	-1.12311	0.270069	0.494614	0.394285	2.9259	0.0062275	0.0755747	0.357529	1.60122	0.119313	0.278119
ENSG00000170222.12	ADPRM	HGNC:30925	protein_coding	0.0874544	0.610353	0.546073	0.705301	0.216886	1.72343	0.0951401	0.265988	-0.0823625	-0.680355	0.501362	0.701098	0.108062	0.811504	0.422993	0.660824	-0.00459929	-0.0308277	0.975601	0.988168
ENSG00000116863.11	ADPRS	HGNC:21304	protein_coding	-0.0552388	-0.819814	0.418576	0.599456	-0.0311536	-0.47219	0.64022	0.791142	0.0106475	0.137531	0.891506	0.945666	-0.0942043	-1.07554	0.290072	0.546171	-0.110818	-1.18611	0.244451	0.438633
ENSG00000120907.18	ADRA1A	HGNC:277	protein_coding	0.0461546	0.212801	0.832874	0.90515	-0.00382142	-0.0192369	0.98478	0.992373	-1.89997	-5.79204	2.33035e-06	0.00099189	0.54653	1.63924	0.11083	0.331363	0.453866	1.51882	0.138785	0.306641
ENSG00000170214.5	ADRA1B	HGNC:278	protein_coding	-0.49313	-3.67049	0.000903458	0.0198923	-0.591858	-4.4367	0.000114371	0.00876431	-2.49728	-5.88971	1.767e-06	0.000861919	0.0913799	0.40977	0.684675	0.839535	-0.765776	-2.20524	0.0348619	0.126196
ENSG00000171873.8	ADRA1D	HGNC:280	protein_coding	-0.999016	-4.03135	0.000338054	0.0131077	-0.648947	-2.77257	0.00948326	0.0766737	0.571451	1.63601	0.11209	0.29798	-0.807691	-2.5688	0.0150311	0.119777	NA	NA	NA	NA
ENSG00000150594.7	ADRA2A	HGNC:281	protein_coding	-0.112061	-0.724551	0.474156	0.647699	-0.286313	-1.61155	0.117568	0.300069	-0.791785	-2.69013	0.0114634	0.0806761	-0.43228	-1.71489	0.0960651	0.305833	-1.04654	-3.50527	0.00142705	0.0163456
ENSG00000274286.2	ADRA2B	HGNC:282	protein_coding	0.868771	2.4235	0.0213961	0.0997839	0.716283	2.2083	0.0350348	0.154011	0.884393	2.66292	0.0122382	0.0837481	0.506678	1.62234	0.114414	0.33643	0.182091	0.357756	0.722952	0.840805
ENSG00000184160.8	ADRA2C	HGNC:283	protein_coding	-0.468554	-2.98749	0.00545617	0.0480987	-0.196688	-1.04065	0.306382	0.522625	0.440484	2.57414	0.0150841	0.0940077	-0.310424	-1.40778	0.168711	0.412131	-0.164745	-0.437644	0.664695	0.802038
ENSG00000043591.6	ADRB1	HGNC:285	protein_coding	0.0868995	0.803835	0.427608	0.607366	-0.0301514	-0.254879	0.800562	0.892418	0.0562891	0.206994	0.837385	0.917656	0.151408	1.2179	0.232049	0.487059	0.531303	2.00576	0.0535367	0.167387
ENSG00000169252.6	ADRB2	HGNC:286	protein_coding	-0.0454244	-0.136766	0.892099	0.939681	0.414097	1.52081	0.138815	0.330481	0.106387	0.443784	0.660301	0.810903	0.15334	0.588794	0.560079	0.759465	0.0233873	0.0888446	0.929768	0.963596
ENSG00000130706.13	ADRM1	HGNC:15759	protein_coding	0.0155967	0.202948	0.840501	0.909432	0.0210379	0.310844	0.758076	0.866418	0.0306631	0.253055	0.801907	0.897892	0.030078	0.325112	0.747185	0.874659	-0.231992	-2.29378	0.0286283	0.110793
ENSG00000239900.14	ADSL	HGNC:291	protein_coding	-0.180467	-2.84962	0.00770844	0.0574602	-0.115441	-1.46019	0.154668	0.352017	-0.384039	-4.01898	0.000349532	0.0120387	-0.11861	-1.39776	0.171675	0.415807	-0.265828	-3.02073	0.00497193	0.0359893
ENSG00000185100.11	ADSS1	HGNC:20093	protein_coding	0.359723	2.29913	0.0283916	0.116125	0.465257	2.11133	0.0432137	0.170474	0.410609	2.11151	0.0429428	0.169845	0.124109	0.844897	0.404359	0.645656	0.389408	1.24733	0.221471	0.412468
ENSG00000035687.10	ADSS2	HGNC:292	protein_coding	-0.281595	-2.30368	0.0281025	0.115482	-0.231202	-2.35461	0.0253058	0.129224	-0.14629	-1.58928	0.122209	0.312996	-0.323958	-3.28067	0.00248003	0.0477981	-0.428228	-4.40484	0.000114053	0.0036523
ENSG00000111863.13	ADTRP	HGNC:21214	protein_coding	-1.07508	-3.05796	0.00456095	0.0439792	-0.78034	-2.08755	0.045483	0.175191	NA	NA	NA	NA	NA	NA	NA	NA	NA	NA	NA	NA
ENSG00000106624.11	AEBP1	HGNC:303	protein_coding	1.68884	4.40141	0.000120772	0.00864386	1.37116	4.14063	0.000273445	0.0132091	0.961323	2.9573	0.00593553	0.0547091	1.10647	2.94489	0.00599787	0.0735593	1.29331	3.92627	0.000468962	0.00838333
ENSG00000139154.16	AEBP2	HGNC:24051	protein_coding	-0.117311	-1.2358	0.225806	0.407903	-0.0425582	-0.419219	0.678053	0.815913	-0.149928	-1.31235	0.199099	0.41604	-0.139051	-1.25481	0.218518	0.471647	-0.0487663	-0.601886	0.551559	0.71923
ENSG00000181026.15	AEN	HGNC:25722	protein_coding	0.338543	2.14049	0.0402833	0.141471	0.300221	1.64926	0.109564	0.289403	0.147645	0.835718	0.409757	0.626977	0.66899	3.42733	0.0016757	0.0396362	-0.0712892	-0.458446	0.64978	0.791005
ENSG00000196526.11	AFAP1	HGNC:24017	protein_coding	0.00723034	0.0784498	0.937974	0.966261	0.18846	1.76005	0.0886291	0.255105	0.242828	2.03478	0.0505574	0.186077	0.333153	3.36232	0.00199508	0.0436208	-0.00145377	-0.00788121	0.993763	0.996917
ENSG00000272620.2	AFAP1-AS1	HGNC:28141	lncRNA	-0.0376641	-0.0890327	0.929635	0.961242	-0.483961	-0.939011	0.355457	0.567318	-0.931329	-1.46325	0.153601	0.358281	-0.593222	-2.13184	0.0407149	0.19413	0.236374	0.529238	0.600475	0.755237
ENSG00000157510.14	AFAP1L1	HGNC:26714	protein_coding	0.213269	0.887035	0.381905	0.567025	0.814047	2.36475	0.0248881	0.128003	0.39031	1.85155	0.0736988	0.232847	0.0802018	0.4278	0.671625	0.831016	0.00428086	0.0224102	0.982262	0.991725
ENSG00000169129.16	AFAP1L2	HGNC:25901	protein_coding	-0.149622	-1.35722	0.184504	0.359306	0.0326634	0.303307	0.763756	0.869577	0.0265212	0.156621	0.876572	0.938384	-0.0728022	-0.584745	0.562766	0.76122	0.0349716	0.320693	0.750561	0.85915
ENSG00000130396.22	AFDN	HGNC:7137	protein_coding	0.207024	2.44682	0.020274	0.0970033	0.062892	0.658806	0.515063	0.700186	0.0171159	0.164785	0.87019	0.934845	0.140439	1.27216	0.212362	0.463958	-0.0989008	-1.39567	0.172578	0.352219
ENSG00000198221.12	AFDN-DT	HGNC:21236	lncRNA	0.299202	1.22476	0.229881	0.412658	-0.043601	-0.177928	0.85998	0.926816	0.105103	0.435751	0.666056	0.814886	0.57885	1.97099	0.0573103	0.232038	0.362285	1.5477	0.131686	0.296303
ENSG00000172493.23	AFF1	HGNC:7135	protein_coding	0.413773	3.09922	0.00410362	0.0417574	0.362597	2.59229	0.0146127	0.0968479	0.0837238	0.585756	0.56231	0.745001	0.101601	1.03798	0.306956	0.56089	0.106674	0.833705	0.410726	0.601723
ENSG00000155966.14	AFF2	HGNC:3776	protein_coding	-0.121853	-0.781612	0.440366	0.619239	-0.150013	-1.07094	0.292769	0.508772	-0.0424703	-0.137068	0.891875	0.945791	-0.186591	-1.21348	0.23371	0.489214	-0.26675	-2.32384	0.0267525	0.105961
ENSG00000144218.21	AFF3	HGNC:6473	protein_coding	-0.345606	-2.69115	0.0113671	0.0698763	-0.288113	-2.2978	0.0287483	0.138066	-0.714647	-4.43772	0.00010877	0.00728667	-0.177681	-1.39084	0.173744	0.418569	-0.0193858	-0.209889	0.835106	0.9104
ENSG00000072364.13	AFF4	HGNC:17869	protein_coding	0.207957	1.96954	0.0578742	0.174696	0.143588	1.7847	0.0844617	0.248404	-0.0810076	-0.842275	0.406126	0.62462	0.214695	2.04183	0.0493727	0.214682	0.180416	2.93379	0.00619821	0.0412128
ENSG00000135537.17	AFG1L	HGNC:16411	protein_coding	-0.117047	-1.02282	0.314303	0.503551	-0.130965	-1.17374	0.249767	0.466524	-0.0682673	-0.438927	0.663778	0.813054	-0.0782316	-0.579734	0.5661	0.764099	-0.154264	-1.46075	0.15399	0.327818
ENSG00000223959.11	AFG3L1P	HGNC:314	transcribed_unitary_pseudogene	0.270762	2.18247	0.0367664	0.134091	0.176584	1.77739	0.0856808	0.24979	0.229169	1.75887	0.088532	0.260412	0.207086	2.06434	0.047061	0.209495	-0.272404	-2.73587	0.0101326	0.0558747
ENSG00000141385.12	AFG3L2	HGNC:315	protein_coding	-0.170625	-1.95702	0.0593944	0.17715	-0.130646	-1.55677	0.130049	0.318668	-0.149864	-1.5254	0.137363	0.335092	-0.0653857	-0.721217	0.475944	0.700888	-0.126029	-1.70492	0.0980574	0.246502
ENSG00000183077.16	AFMID	HGNC:20910	protein_coding	0.127621	1.08789	0.28502	0.473657	0.0797539	0.73924	0.465527	0.661704	0.557146	2.81703	0.00841372	0.0671956	-0.0416087	-0.258031	0.798014	0.903105	0.246796	2.56517	0.0152881	0.073616
ENSG00000119844.17	AFTPH	HGNC:25951	protein_coding	-0.268861	-2.77994	0.00915488	0.0626192	-0.251651	-3.26623	0.00273586	0.0408155	-0.250617	-2.58689	0.0146351	0.0922932	-0.19116	-2.09298	0.044258	0.202724	-0.112314	-1.48809	0.146672	0.317749
ENSG00000260101.2	AFTPH-DT	HGNC:52788	lncRNA	-0.254102	-1.09555	0.281705	0.469912	-0.247103	-1.21199	0.235008	0.450033	-0.43872	-1.63369	0.112504	0.298616	-0.361391	-1.18987	0.242736	0.498032	NA	NA	NA	NA
ENSG00000038002.9	AGA	HGNC:318	protein_coding	-0.294681	-1.65414	0.108182	0.256601	-0.238035	-1.22821	0.228952	0.443515	-0.00379711	-0.018045	0.98572	0.993019	-0.472392	-2.17675	0.0368872	0.185226	-0.305162	-1.68227	0.102408	0.252658
ENSG00000157985.20	AGAP1	HGNC:16922	protein_coding	-0.0389586	-0.49078	0.627035	0.766407	-0.0819052	-1.03798	0.307604	0.523585	-0.0900622	-0.840312	0.407209	0.62525	-0.0612469	-0.707452	0.484339	0.706704	-0.00760219	-0.111736	0.911742	0.953992
ENSG00000230869.1	AGAP10P	HGNC:23659	unprocessed_pseudogene	NA	NA	NA	NA	NA	NA	NA	NA	NA	NA	NA	NA	NA	NA	NA	NA	-0.537683	-1.02059	0.315366	0.511634
ENSG00000261011.1	AGAP11	HGNC:29421	transcribed_unprocessed_pseudogene	-0.49438	-0.699367	0.489597	0.660778	NA	NA	NA	NA	NA	NA	NA	NA	-0.656578	-1.0084	0.320801	0.573836	NA	NA	NA	NA
ENSG00000265018.7	AGAP12P	HGNC:23661	transcribed_unprocessed_pseudogene	0.848584	0.934255	0.357475	0.545933	1.07795	1.07947	0.289289	0.505089	1.07703	1.25132	0.220307	0.441066	1.36256	1.81753	0.0785752	0.274413	1.02655	1.3639	0.182833	0.364472
ENSG00000290898.1	AGAP12P	NA	lncRNA	-1.62494	-1.83311	0.0765154	0.206215	NA	NA	NA	NA	NA	NA	NA	NA	NA	NA	NA	NA	-0.22323	-0.220081	0.827303	0.905832
ENSG00000243289.2	AGAP13P	HGNC:23499	unprocessed_pseudogene	-0.0120265	-0.0440094	0.965179	0.98101	-0.182753	-0.794058	0.433419	0.636359	0.264491	0.958023	0.34551	0.570486	-0.0652859	-0.23237	0.817714	0.913326	-0.37595	-2.00248	0.0539086	0.168072
ENSG00000279058.2	AGAP14P	HGNC:23660	unprocessed_pseudogene	NA	NA	NA	NA	NA	NA	NA	NA	NA	NA	NA	NA	NA	NA	NA	NA	0.192924	0.251031	0.803492	0.891414
ENSG00000135439.12	AGAP2	HGNC:16921	protein_coding	-0.220009	-2.0931	0.044609	0.149413	-0.13004	-1.29992	0.203561	0.413691	-0.0906953	-0.403536	0.689362	0.828554	0.0274511	0.223594	0.824476	0.916804	-0.181199	-1.20625	0.236877	0.430522
ENSG00000255737.2	AGAP2-AS1	HGNC:48633	lncRNA	1.43779	1.96999	0.0579335	0.174836	1.36968	1.69981	0.0998884	0.27365	0.451585	0.927909	0.360721	0.585255	-0.365506	-0.7369	0.466575	0.693292	-0.167669	-1.20075	0.238802	0.432776
ENSG00000133612.19	AGAP3	HGNC:16923	protein_coding	-0.0704921	-0.805951	0.426405	0.60622	-0.0631427	-0.75639	0.455335	0.653841	0.211722	1.48059	0.148872	0.350867	0.172136	1.48777	0.146473	0.382888	-0.057778	-0.940945	0.353895	0.549314
ENSG00000188234.15	AGAP4	HGNC:23459	protein_coding	0.203966	0.766318	0.449349	0.627487	0.00175738	0.00618257	0.995109	0.998195	0.116253	0.446671	0.65826	0.809472	0.0629918	0.284763	0.777657	0.891884	-0.150271	-0.725019	0.473979	0.655265
ENSG00000172650.15	AGAP5	HGNC:23467	protein_coding	0.63389	2.54333	0.0161816	0.0853374	0.266109	1.51811	0.139493	0.331253	0.134548	0.839138	0.407857	0.625537	0.234244	1.57145	0.125785	0.353155	-0.113745	-0.906036	0.371797	0.565925
ENSG00000204149.16	AGAP6	HGNC:23466	protein_coding	0.42766	3.30332	0.00241408	0.0322294	0.232785	1.87218	0.0709931	0.22489	0.195551	1.48008	0.149008	0.350979	0.303409	2.99096	0.00527706	0.0689668	-0.213028	-2.0839	0.0453699	0.149698
ENSG00000204172.12	AGAP9	HGNC:23463	protein_coding	0.0991554	0.494253	0.624619	0.764382	0.0598686	0.216705	0.829926	0.910157	0.0931715	0.388762	0.700146	0.83528	-0.124025	-0.598677	0.553571	0.754773	-0.165129	-0.846782	0.403666	0.595646
ENSG00000273540.5	AGBL1	HGNC:26504	protein_coding	-1.0735	-3.37909	0.00197666	0.0291042	-0.339152	-1.00479	0.323084	0.537621	-0.099798	-0.355252	0.724822	0.850607	NA	NA	NA	NA	NA	NA	NA	NA
ENSG00000165923.17	AGBL2	HGNC:26296	protein_coding	NA	NA	NA	NA	NA	NA	NA	NA	0.754332	1.6847	0.102227	0.283425	NA	NA	NA	NA	-0.259932	-1.33234	0.19231	0.376482
ENSG00000146856.14	AGBL3	HGNC:27981	protein_coding	-0.0760609	-0.452494	0.654061	0.787355	-0.285038	-1.74156	0.0918676	0.260296	-0.519785	-3.01009	0.00517416	0.0502221	-0.146019	-0.948412	0.349934	0.600481	-0.216527	-1.64979	0.108927	0.262061
ENSG00000186094.18	AGBL4	HGNC:25892	protein_coding	-0.283473	-1.90292	0.0663658	0.18946	-0.421224	-2.4116	0.0222334	0.120752	-0.7031	-3.974	0.000395967	0.0126656	-0.143285	-0.771342	0.446089	0.677603	-0.417038	-1.90308	0.0662057	0.192137
ENSG00000084693.16	AGBL5	HGNC:26147	protein_coding	-0.0728945	-1.11636	0.27284	0.460596	-0.0532285	-0.637066	0.52893	0.710741	0.124581	1.51057	0.14109	0.340089	-0.249641	-2.91152	0.00645838	0.0767176	-0.204018	-3.21847	0.00298301	0.0258871
ENSG00000204305.16	AGER	HGNC:320	protein_coding	0.752989	2.90729	0.00667652	0.0533393	0.355124	1.36844	0.18137	0.386933	0.441756	1.83655	0.0759435	0.236883	0.646963	2.83639	0.00780085	0.0840014	0.374161	2.09475	0.0443282	0.14762
ENSG00000173744.18	AGFG1	HGNC:5175	protein_coding	-0.0391473	-0.63873	0.527686	0.691851	0.0572011	1.15657	0.256605	0.473528	-0.0307013	-0.424296	0.674299	0.820448	-0.0707104	-0.823407	0.416291	0.655497	-0.191523	-3.37736	0.00196164	0.0199193
ENSG00000106351.13	AGFG2	HGNC:5177	protein_coding	0.346455	2.96351	0.00579685	0.0497119	0.311506	2.73448	0.0103992	0.0799049	-0.0798018	-0.729275	0.471342	0.677508	0.451805	3.19026	0.00314834	0.0538357	0.188044	1.74223	0.0912269	0.235291
ENSG00000164252.13	AGGF1	HGNC:24684	protein_coding	-0.267224	-2.94364	0.00609445	0.0510561	-0.119662	-1.45301	0.156637	0.354973	-0.170945	-2.03422	0.0506176	0.186077	-0.287902	-2.9018	0.00661885	0.0774317	-0.242409	-2.88951	0.00692743	0.0440089
ENSG00000233435.2	AGGF1P2	HGNC:38052	processed_pseudogene	0.158295	0.379613	0.706818	0.823576	0.0425574	0.0959786	0.924178	0.961623	NA	NA	NA	NA	NA	NA	NA	NA	-0.275824	-0.924474	0.362269	0.556712
ENSG00000006530.18	AGK	HGNC:21869	protein_coding	-0.126436	-1.55846	0.129267	0.287162	-0.0978557	-1.22009	0.231968	0.447043	-0.0497914	-0.593759	0.557009	0.741158	0.00445938	0.0507414	0.959843	0.982931	-0.0407989	-0.570648	0.572288	0.735155
ENSG00000261570.2	AGK-DT	HGNC:55356	lncRNA	NA	NA	NA	NA	NA	NA	NA	NA	NA	NA	NA	NA	-0.125401	-0.428893	0.670837	0.830319	NA	NA	NA	NA
ENSG00000162688.17	AGL	HGNC:321	protein_coding	0.121386	0.946396	0.351259	0.539814	0.0997386	0.790982	0.435185	0.638015	-0.205237	-1.54745	0.131969	0.327317	0.0973722	0.747826	0.459954	0.687981	0.0589429	0.60801	0.547541	0.715858
ENSG00000116771.6	AGMAT	HGNC:18407	protein_coding	-0.667774	-3.31883	0.00231753	0.0313805	-0.705756	-3.27467	0.00267663	0.0402305	-0.284587	-1.27486	0.211893	0.431013	-0.502648	-3.04065	0.00464546	0.0645787	NA	NA	NA	NA
ENSG00000092847.14	AGO1	HGNC:3262	protein_coding	-0.0686572	-1.09817	0.28058	0.468815	-0.189574	-3.49593	0.00149766	0.0305191	-0.176886	-2.07878	0.0460571	0.176618	-0.19537	-2.5689	0.0150003	0.119634	-0.0665732	-1.2925	0.205589	0.393323
ENSG00000123908.12	AGO2	HGNC:3263	protein_coding	0.203241	2.23057	0.0330764	0.12649	0.0905247	1.22751	0.229209	0.443778	0.40964	3.30736	0.00240196	0.0324627	0.15495	1.53353	0.134846	0.365962	-0.0902517	-1.53729	0.13421	0.299886
ENSG00000126070.20	AGO3	HGNC:18421	protein_coding	0.117954	1.28326	0.208904	0.388581	0.00304999	0.0366081	0.971041	0.98524	0.125139	1.03977	0.306538	0.531688	0.0119199	0.116384	0.908066	0.958828	-0.00845319	-0.102121	0.919308	0.957945
ENSG00000134698.11	AGO4	HGNC:18424	protein_coding	0.273187	2.67364	0.0118584	0.0715788	0.196478	2.19064	0.0364127	0.156767	0.0910317	0.950217	0.349398	0.574542	0.249959	3.06584	0.00435321	0.0626826	0.151919	1.93735	0.0617158	0.183433
ENSG00000204310.13	AGPAT1	HGNC:324	protein_coding	-0.155585	-2.27545	0.0299373	0.119838	-0.272207	-4.04661	0.000337531	0.0144808	0.0227867	0.257199	0.798736	0.896098	-0.167064	-2.2449	0.0317204	0.171864	-0.27087	-3.0789	0.00428382	0.0327563
ENSG00000169692.13	AGPAT2	HGNC:325	protein_coding	0.154942	1.53045	0.136037	0.295582	0.102462	1.24395	0.223183	0.437314	0.387205	2.19546	0.0357927	0.152461	0.429998	2.2151	0.0338942	0.177181	0.27243	1.39987	0.171327	0.351148
ENSG00000160216.21	AGPAT3	HGNC:326	protein_coding	-0.0899155	-1.32621	0.194448	0.371603	-0.100085	-1.86087	0.072623	0.227981	-0.0202001	-0.282045	0.779795	0.884275	-0.113063	-1.37223	0.17941	0.4246	0.0596756	0.723573	0.474668	0.655862
ENSG00000026652.15	AGPAT4	HGNC:20885	protein_coding	-0.059536	-0.525804	0.602763	0.747631	-0.26302	-2.87556	0.00736495	0.0671431	0.0407382	0.281445	0.780252	0.88462	-0.3438	-3.06775	0.00433177	0.0625254	0.155898	1.69282	0.100362	0.249387
ENSG00000155189.12	AGPAT5	HGNC:20886	protein_coding	-0.117046	-1.25574	0.218586	0.3996	-0.0746662	-0.957897	0.345798	0.558504	0.00931924	0.0944252	0.925383	0.963885	-0.164571	-1.35787	0.183878	0.429516	-0.134545	-2.59804	0.0141375	0.0698427
ENSG00000018510.18	AGPS	HGNC:327	protein_coding	-0.163075	-2.32084	0.0270377	0.11266	-0.102053	-1.39151	0.174341	0.377687	-0.166318	-1.74211	0.0914668	0.265951	-0.254397	-2.98583	0.00534682	0.0693401	-0.280354	-4.45135	9.98917e-05	0.00341419
ENSG00000188157.15	AGRN	HGNC:329	protein_coding	-0.200208	-1.78305	0.0843638	0.219775	-0.122776	-1.10912	0.27622	0.492298	0.152732	1.04164	0.305696	0.530923	-0.121289	-1.15111	0.258105	0.514161	-0.137336	-0.711652	0.482031	0.661497
ENSG00000135744.9	AGT	HGNC:333	protein_coding	1.3806	3.81507	0.000617245	0.0168403	0.848806	2.83712	0.00822788	0.0707865	0.179574	0.871754	0.390135	0.611086	1.16023	2.80666	0.00847803	0.0884093	0.155635	1.7523	0.0894554	0.23276
ENSG00000135049.16	AGTPBP1	HGNC:17258	protein_coding	-0.177964	-1.54766	0.131845	0.290477	-0.190564	-1.76874	0.0871405	0.25204	0.185066	1.33765	0.190803	0.406459	-0.226599	-1.9502	0.0598417	0.238171	-0.0632717	-0.648839	0.521146	0.694696
ENSG00000144891.19	AGTR1	HGNC:336	protein_coding	NA	NA	NA	NA	1.05	1.67389	0.104653	0.281846	NA	NA	NA	NA	NA	NA	NA	NA	NA	NA	NA	NA
ENSG00000177674.16	AGTRAP	HGNC:13539	protein_coding	0.630987	2.43297	0.0209716	0.0988399	0.649587	2.96716	0.00586463	0.0601483	0.445102	2.55786	0.0156859	0.0963553	0.419884	1.86712	0.0709475	0.260462	0.74288	3.21627	0.00300023	0.0259941
ENSG00000153207.16	AHCTF1	HGNC:24618	protein_coding	0.228671	2.2686	0.0303981	0.120811	0.15385	1.49356	0.145771	0.340322	0.0873918	0.980115	0.334665	0.559507	0.255388	2.80181	0.00850281	0.0885124	0.163058	2.38146	0.0234644	0.0974131
ENSG00000226121.2	AHCTF1P1	HGNC:24620	processed_pseudogene	NA	NA	NA	NA	NA	NA	NA	NA	NA	NA	NA	NA	NA	NA	NA	NA	0.102806	0.311269	0.757648	0.863601
ENSG00000101444.13	AHCY	HGNC:343	protein_coding	-0.0616195	-1.08506	0.286256	0.474925	-0.0408155	-0.716521	0.47923	0.672862	0.085337	1.20805	0.236221	0.457933	-0.0923176	-1.40344	0.169988	0.413886	-0.0967257	-1.29209	0.205726	0.393371
ENSG00000168710.18	AHCYL1	HGNC:344	protein_coding	0.743552	3.5871	0.00114633	0.0223606	0.547081	2.27481	0.0304575	0.142721	0.257425	1.099	0.280343	0.505044	0.458471	1.73592	0.0922645	0.299714	0.518925	3.4138	0.00181078	0.018869
ENSG00000158467.17	AHCYL2	HGNC:22204	protein_coding	0.327173	2.24039	0.0323947	0.125163	0.261527	1.52226	0.138622	0.330342	-0.16762	-0.636446	0.529221	0.721766	0.165125	1.02374	0.313578	0.567594	0.346253	3.3557	0.00207789	0.0207134
ENSG00000126705.15	AHDC1	HGNC:25230	protein_coding	0.0531481	0.687246	0.497032	0.66769	-0.0953524	-1.2197	0.232113	0.447143	0.0289791	0.225079	0.823404	0.909743	0.384016	3.20926	0.00299497	0.0523403	0.191722	2.51334	0.017279	0.0800173
ENSG00000135541.22	AHI1	HGNC:21575	protein_coding	0.124347	0.884941	0.383007	0.568065	0.103128	1.0496	0.302312	0.519117	-0.131475	-0.878329	0.386573	0.608235	0.0529606	0.387645	0.700812	0.849367	-0.159577	-1.01995	0.315692	0.512035
ENSG00000231028.11	AHI1-DT	HGNC:32526	lncRNA	0.148112	0.768301	0.448116	0.626238	-0.0494224	-0.20225	0.841092	0.916241	-0.278959	-1.30797	0.200562	0.418031	-0.336166	-1.19962	0.238979	0.493889	0.316383	1.99575	0.0546716	0.16948
ENSG00000124942.14	AHNAK	HGNC:347	protein_coding	0.645557	3.42362	0.00177448	0.0276679	0.853368	3.96894	0.000432057	0.0158767	0.311334	1.64318	0.110577	0.295529	0.458165	2.73173	0.0101314	0.0968684	0.297965	1.46483	0.153309	0.32708
ENSG00000185567.7	AHNAK2	HGNC:20125	protein_coding	-0.483663	-2.99012	0.00544668	0.0480955	-0.268772	-1.81801	0.079162	0.239077	0.434671	2.75421	0.00979451	0.073783	-0.130138	-0.881981	0.384278	0.629395	0.167593	1.03334	0.309478	0.505979
ENSG00000106546.14	AHR	HGNC:348	protein_coding	0.160418	0.982863	0.333277	0.52205	0.208483	1.73298	0.0934038	0.262751	0.201004	0.987519	0.331138	0.556028	0.135785	1.11341	0.273717	0.529634	0.424446	3.13292	0.00372663	0.0298853
ENSG00000063438.20	AHRR	HGNC:346	protein_coding	-0.146534	-0.376154	0.709393	0.825314	-0.0507815	-0.217409	0.829366	0.909805	-0.960115	-2.42359	0.0214841	0.114956	0.438503	1.29112	0.205792	0.456582	0.990251	2.32526	0.0266664	0.105748
ENSG00000100591.8	AHSA1	HGNC:1189	protein_coding	-0.151287	-1.39695	0.172341	0.343851	-0.226059	-1.82067	0.0786812	0.238408	-0.0354305	-0.285355	0.777282	0.882663	-0.130284	-1.01648	0.316924	0.570483	-0.209889	-1.46756	0.152281	0.325594
ENSG00000173209.23	AHSA2P	HGNC:20437	transcribed_unitary_pseudogene	0.458563	2.48616	0.0185728	0.0923031	0.179399	1.15647	0.256673	0.473561	0.492029	2.60727	0.0139805	0.089926	0.275072	1.73493	0.0922963	0.299714	0.189937	1.88858	0.0681892	0.195549
ENSG00000186063.13	AIDA	HGNC:25761	protein_coding	0.0945102	1.02664	0.312529	0.501675	0.0959107	0.997806	0.326382	0.54015	0.286397	2.015	0.0527099	0.190459	0.0790914	0.777029	0.442774	0.675845	0.0230406	0.342098	0.73455	0.848043
ENSG00000251429.1	AIDAP2	HGNC:54664	transcribed_processed_pseudogene	0.273162	0.778225	0.4424	0.621122	-0.123979	-0.303964	0.763284	0.869299	0.481199	1.37806	0.178186	0.39149	0.0484062	0.142648	0.887455	0.949329	-0.86579	-2.45355	0.01987	0.0874102
ENSG00000204472.13	AIF1	HGNC:352	protein_coding	0.316527	0.856166	0.39855	0.582675	0.980489	2.96914	0.00591982	0.0602925	0.178451	0.512346	0.61209	0.780281	0.353375	0.978662	0.335119	0.58674	0.382297	1.25012	0.220547	0.411489
ENSG00000126878.13	AIF1L	HGNC:28904	protein_coding	0.229773	1.31044	0.199769	0.377827	0.301729	1.76543	0.08787	0.253615	0.628698	2.98429	0.00554574	0.0525827	-0.144162	-0.857619	0.397432	0.640171	-0.204305	-1.20218	0.238492	0.432455
ENSG00000156709.15	AIFM1	HGNC:8768	protein_coding	-0.0337754	-0.455516	0.65191	0.785808	-0.0499062	-0.72863	0.471898	0.666588	-0.104369	-1.0875	0.285254	0.510515	-0.0713312	-0.85487	0.398895	0.641134	-0.266701	-3.21879	0.00298052	0.0258805
ENSG00000042286.15	AIFM2	HGNC:21411	protein_coding	0.589258	4.03815	0.000328086	0.0129961	0.26212	1.96251	0.0590691	0.203484	-0.0239652	-0.178882	0.859202	0.928975	0.679225	4.05379	0.000295635	0.0187073	0.648302	4.70868	4.78113e-05	0.00221515
ENSG00000183773.16	AIFM3	HGNC:26398	protein_coding	0.265776	1.81107	0.0798603	0.212314	0.107053	0.735563	0.467763	0.663374	-0.153921	-0.820414	0.418329	0.634056	0.197003	1.47845	0.148936	0.386295	0.0135432	0.115814	0.908536	0.952623
ENSG00000146416.19	AIG1	HGNC:21607	protein_coding	-0.0628779	-0.991265	0.329224	0.518339	-0.109573	-1.90132	0.0669377	0.21762	0.10792	1.49626	0.144762	0.345229	-0.118147	-1.38864	0.174407	0.419033	-0.185426	-2.62013	0.0134097	0.0676281
ENSG00000163568.16	AIM2	HGNC:357	protein_coding	NA	NA	NA	NA	NA	NA	NA	NA	0.0350126	0.086368	0.931733	0.965838	NA	NA	NA	NA	-0.104811	-0.404816	0.68835	0.817593
ENSG00000164022.18	AIMP1	HGNC:10648	protein_coding	0.12814	2.25191	0.0315487	0.123433	0.104106	1.75676	0.0891978	0.256053	0.121738	1.24345	0.223082	0.443766	-0.0279296	-0.339187	0.736656	0.868829	-0.0966676	-1.93632	0.061846	0.183701
ENSG00000106305.10	AIMP2	HGNC:20609	protein_coding	-0.1948	-2.02474	0.0515731	0.162641	0.0113426	0.110565	0.912701	0.955307	-0.06364	-0.57222	0.571326	0.752291	-0.0861233	-0.655422	0.516819	0.729662	-0.442138	-3.38367	0.001929	0.0197104
ENSG00000110711.11	AIP	HGNC:358	protein_coding	-0.0600216	-0.654583	0.517559	0.684242	-0.0587798	-0.759054	0.453764	0.652779	0.135841	1.35665	0.184754	0.398895	-0.0643866	-0.731772	0.469564	0.695668	-0.027846	-0.43028	0.669922	0.805269
ENSG00000160224.17	AIRE	HGNC:360	protein_coding	0.338447	1.47578	0.150079	0.315778	0.0518487	0.160769	0.873356	0.934633	0.704236	1.95815	0.0593392	0.204089	1.00184	2.84313	0.00767037	0.083307	NA	NA	NA	NA
ENSG00000196581.11	AJAP1	HGNC:30801	protein_coding	-0.207353	-2.06316	0.0475498	0.155328	-0.234727	-2.18106	0.0371798	0.158399	-0.161926	-0.944238	0.352449	0.577503	0.0473045	0.376122	0.709276	0.855103	-0.0380893	-0.190249	0.850342	0.919367
ENSG00000232434.3	AJM1	HGNC:37284	protein_coding	-0.206424	-1.82398	0.0777996	0.208789	-0.29908	-2.60508	0.0141747	0.0951347	-0.0232368	-0.136717	0.892151	0.945837	0.0649933	0.41308	0.682277	0.838149	-0.204958	-2.31619	0.0272185	0.107351
ENSG00000129474.16	AJUBA	HGNC:20250	protein_coding	0.00660532	0.0262861	0.979197	0.988547	0.638684	2.3462	0.0257909	0.130569	0.076475	0.281478	0.780237	0.88462	0.0895796	0.320602	0.750569	0.876295	0.209594	0.946045	0.351328	0.546628
ENSG00000106992.19	AK1	HGNC:361	protein_coding	-0.0782518	-1.01716	0.316944	0.505866	-0.167099	-2.47425	0.0192522	0.111861	0.0488655	0.322708	0.749101	0.865408	-0.146368	-1.39806	0.171584	0.415749	-0.114306	-1.54558	0.132196	0.297074
ENSG00000004455.18	AK2	HGNC:362	protein_coding	0.353755	4.32927	0.00014494	0.00935381	0.200205	2.42686	0.0214708	0.118887	0.305691	3.72691	0.000780879	0.0181118	0.130526	1.6839	0.101805	0.315377	-0.0392096	-0.503658	0.618007	0.768207
ENSG00000147853.17	AK3	HGNC:17376	protein_coding	0.448222	3.05065	0.00465678	0.0445283	0.456659	3.32956	0.00232458	0.0378868	0.18476	1.20946	0.235722	0.457244	0.434458	2.15816	0.0385363	0.188812	0.194552	2.30176	0.0281187	0.109451
ENSG00000162433.15	AK4	HGNC:363	protein_coding	0.582425	2.95898	0.0059033	0.0502176	0.329163	2.31504	0.0276915	0.135991	-0.178896	-1.17413	0.249367	0.471979	0.600684	2.14112	0.0400349	0.192451	0.0176715	0.201823	0.841353	0.913661
ENSG00000154027.19	AK5	HGNC:365	protein_coding	-0.42961	-2.89572	0.00687887	0.0542952	-0.411691	-2.89063	0.0071052	0.0658119	-0.34584	-1.96113	0.0590103	0.20332	-0.297228	-1.74086	0.0912434	0.298289	-0.724922	-3.47475	0.001512	0.0168133
ENSG00000085231.14	AK6	HGNC:49151	protein_coding	-0.0690211	-0.821745	0.417492	0.598735	-0.0132633	-0.178217	0.859754	0.926816	-0.250425	-2.69115	0.0114014	0.0804427	-0.0365825	-0.375456	0.709767	0.855103	-0.122653	-1.608	0.117816	0.275695
ENSG00000140057.9	AK7	HGNC:20091	protein_coding	-0.0291856	-0.153961	0.878637	0.932102	-0.370804	-1.64129	0.111217	0.291422	0.507415	1.40415	0.17035	0.380696	0.187925	0.672587	0.505975	0.722393	0.324633	1.01005	0.32017	0.516798
ENSG00000165695.10	AK8	HGNC:26526	protein_coding	0.0846112	0.702756	0.487447	0.659139	-0.037761	-0.23859	0.813051	0.89977	-0.211568	-0.965066	0.342028	0.567474	0.0520026	0.266377	0.791636	0.899342	0.106578	0.491841	0.626243	0.774012
ENSG00000155085.16	AK9	HGNC:33814	protein_coding	-0.0947247	-0.82098	0.417921	0.59908	-0.0506062	-0.409219	0.685296	0.820132	0.286007	1.99713	0.0547115	0.194374	-0.234905	-1.89265	0.0673596	0.25463	-0.10299	-1.03928	0.30659	0.503304
ENSG00000231824.4	AKAIN1	HGNC:28285	protein_coding	-0.465544	-1.64086	0.110962	0.260737	-0.171234	-0.627573	0.535048	0.715779	-0.436781	-1.21689	0.232954	0.454116	-0.408353	-1.59082	0.121354	0.346814	0.0351578	0.266713	0.791432	0.883989
ENSG00000121057.13	AKAP1	HGNC:367	protein_coding	0.0519588	0.891992	0.379263	0.565021	0.0456271	0.69142	0.494636	0.68447	0.117639	1.22441	0.230078	0.451086	0.0178745	0.224634	0.823673	0.91656	-0.0539818	-0.852586	0.400327	0.592807
ENSG00000263004.3	AKAP1-DT	HGNC:55339	lncRNA	-0.0200712	-0.0813161	0.935713	0.964786	0.151246	0.549289	0.586887	0.753137	0.399814	1.50063	0.143633	0.343888	-0.26684	-0.891533	0.379211	0.625232	-0.276232	-0.794028	0.433122	0.620607
ENSG00000108599.15	AKAP10	HGNC:368	protein_coding	0.0404499	0.517969	0.608154	0.75226	-0.0865137	-1.10418	0.278325	0.49471	0.0552827	0.686583	0.497482	0.698558	-0.0704114	-0.904743	0.372275	0.620218	-0.0369422	-0.668728	0.508542	0.683379
ENSG00000023516.9	AKAP11	HGNC:369	protein_coding	-0.247899	-1.50695	0.142021	0.304207	-0.147779	-1.28551	0.208484	0.419725	-0.375037	-2.80324	0.00867452	0.0683513	-0.160735	-1.31169	0.198834	0.4485	0.00699302	0.0873971	0.930909	0.964275
ENSG00000131016.17	AKAP12	HGNC:370	protein_coding	0.127078	0.983556	0.332942	0.521819	0.149584	1.0724	0.292141	0.508098	0.41987	1.64964	0.109252	0.293835	0.383465	1.96252	0.0584459	0.234683	0.319914	3.7344	0.000746748	0.0112058
ENSG00000170776.22	AKAP13	HGNC:371	protein_coding	0.189331	1.76125	0.0880488	0.225539	0.171429	1.49224	0.146114	0.340541	0.0730943	0.625547	0.536219	0.726894	0.117529	1.05693	0.298356	0.553548	0.802383	4.93902	2.46344e-05	0.00146743
ENSG00000186471.13	AKAP14	HGNC:24061	protein_coding	NA	NA	NA	NA	NA	NA	NA	NA	0.138242	0.23857	0.813031	0.904488	NA	NA	NA	NA	NA	NA	NA	NA
ENSG00000197976.12	AKAP17A	HGNC:18783	protein_coding	0.294139	3.83514	0.000575738	0.0161665	0.296475	4.56815	7.91716e-05	0.00751355	0.301754	2.6375	0.0129718	0.0866936	0.265775	3.04011	0.00465187	0.0645787	0.158589	1.6965	0.0996554	0.248954
ENSG00000111254.8	AKAP3	HGNC:373	protein_coding	0.0432993	0.176784	0.860827	0.921795	-0.656514	-2.23678	0.0329116	0.148847	-0.0409382	-0.228784	0.820549	0.908268	-0.496732	-1.78106	0.0842729	0.285311	-0.428875	-1.20996	0.2353	0.428609
ENSG00000179841.8	AKAP5	HGNC:375	protein_coding	-0.407168	-2.83084	0.008077	0.0587093	-0.147844	-0.942755	0.353412	0.565726	-0.820178	-2.83535	0.00804213	0.0658178	-0.246919	-1.46297	0.153112	0.39131	-0.52872	-4.66978	5.34624e-05	0.00239214
ENSG00000151320.11	AKAP6	HGNC:376	protein_coding	-0.299211	-2.26985	0.030314	0.120584	-0.229314	-1.84292	0.0752769	0.232441	-0.0330117	-0.283197	0.77892	0.883602	-0.118914	-0.914969	0.366962	0.615045	0.0870224	1.0513	0.301119	0.497667
ENSG00000118507.19	AKAP7	HGNC:377	protein_coding	-0.0467228	-0.467072	0.643712	0.779629	-0.172751	-1.797	0.0824459	0.244886	-0.377622	-2.78555	0.00905993	0.0701745	-0.148677	-1.15297	0.257351	0.513435	0.0610253	0.590712	0.558929	0.724267
ENSG00000105127.10	AKAP8	HGNC:378	protein_coding	0.256837	2.14069	0.0402654	0.141434	0.232025	1.82862	0.0774489	0.236071	0.163608	1.42126	0.165286	0.374097	0.370405	3.18311	0.00320791	0.0545021	0.375518	5.39917	6.52081e-06	0.000722005
ENSG00000011243.19	AKAP8L	HGNC:29857	protein_coding	0.574258	4.81192	3.67218e-05	0.00574424	0.19462	1.4033	0.170859	0.373656	0.411558	3.70777	0.000822648	0.0184949	0.700008	5.24486	9.39687e-06	0.00470326	0.612929	5.39367	6.6253e-06	0.000725378
ENSG00000127914.19	AKAP9	HGNC:379	protein_coding	-0.207321	-2.75375	0.00976158	0.0646434	-0.238373	-2.67462	0.012011	0.0868115	-0.370538	-3.64726	0.000969549	0.0200729	-0.295585	-3.13852	0.00360472	0.0580991	0.0658404	0.829183	0.413242	0.603751
ENSG00000166452.12	AKIP1	HGNC:1170	protein_coding	-0.102363	-1.76939	0.0866567	0.223696	-0.168003	-2.41109	0.0222597	0.120752	0.0220132	0.257284	0.798671	0.896079	-0.0311208	-0.313735	0.755732	0.879379	-0.0990492	-1.23122	0.227356	0.41885
ENSG00000174574.16	AKIRIN1	HGNC:25744	protein_coding	-0.0514104	-0.713006	0.48117	0.653436	-0.181948	-2.32415	0.027102	0.13446	-0.132544	-1.61078	0.117428	0.306479	-0.0572393	-0.631342	0.532242	0.739707	-0.179054	-2.1128	0.0426404	0.143808
ENSG00000135334.9	AKIRIN2	HGNC:21407	protein_coding	-0.100407	-1.10713	0.276746	0.464692	-0.133617	-1.42846	0.163525	0.363492	-0.254644	-2.51833	0.0172038	0.100798	-0.066088	-0.63443	0.530251	0.738491	0.0800814	1.13446	0.265163	0.460656
ENSG00000106948.17	AKNA	HGNC:24108	protein_coding	0.0351469	0.348837	0.729568	0.839043	0.152115	1.33626	0.191546	0.398874	0.425871	2.39795	0.0227847	0.118548	0.271505	1.90238	0.0660336	0.25188	0.589733	3.12453	0.00380841	0.030291
ENSG00000117448.14	AKR1A1	HGNC:380	protein_coding	-0.105005	-1.46247	0.153669	0.320362	0.00921242	0.123498	0.902539	0.950091	-0.0576929	-0.518122	0.608075	0.777405	-0.168026	-2.2858	0.0289403	0.163591	-0.186352	-2.4483	0.0201137	0.0880937
ENSG00000085662.14	AKR1B1	HGNC:381	protein_coding	-0.102166	-1.42985	0.162752	0.332168	-0.00160518	-0.0294546	0.976698	0.988181	-0.0991699	-1.33076	0.193036	0.409104	-0.018867	-0.263015	0.794203	0.900995	0.111061	1.88019	0.0693589	0.197917
ENSG00000187134.14	AKR1C1	HGNC:384	protein_coding	-0.0366061	-0.166117	0.869153	0.926688	-0.0107013	-0.0531016	0.958007	0.978834	0.465798	2.06583	0.0474061	0.179418	-0.0414035	-0.179245	0.858867	0.935602	0.382009	1.4126	0.167759	0.346261
ENSG00000151632.18	AKR1C2	HGNC:385	protein_coding	-0.112376	-0.39856	0.692981	0.814531	0.0834349	0.29822	0.767636	0.872277	0.0892308	0.33175	0.742337	0.861089	0.123764	0.531559	0.598657	0.78734	0.667384	2.14019	0.0403615	0.138773
ENSG00000196139.14	AKR1C3	HGNC:386	protein_coding	0.427539	1.41079	0.168377	0.339177	0.0301872	0.105893	0.916387	0.957118	0.12013	0.54112	0.592345	0.767006	0.509657	1.86572	0.0712281	0.260893	1.02196	3.6959	0.00083082	0.0119903
ENSG00000165568.18	AKR1E2	HGNC:23437	protein_coding	-0.588098	-2.81877	0.00832011	0.059593	-0.478677	-2.22938	0.0334519	0.150258	-0.0570074	-0.222466	0.825419	0.911035	-0.366137	-1.39422	0.172731	0.417267	-0.144881	-0.397256	0.693858	0.821695
ENSG00000053371.13	AKR7A2	HGNC:389	protein_coding	0.150567	1.38758	0.175149	0.347793	0.103919	1.01111	0.32008	0.534707	-0.0924775	-0.760311	0.452849	0.662809	0.0095241	0.0546822	0.956728	0.981261	-0.124163	-1.38304	0.176381	0.357227
ENSG00000162482.5	AKR7A3	HGNC:390	protein_coding	0.344625	1.20027	0.23912	0.423907	0.75393	2.7891	0.00910686	0.074997	-0.312374	-1.03097	0.310628	0.535381	0.27676	0.961748	0.343293	0.594321	-0.0516002	-0.28898	0.774491	0.873933
ENSG00000211454.16	AKR7L	HGNC:24056	protein_coding	0.259239	1.12899	0.267554	0.455322	-0.0905867	-0.486455	0.630192	0.784543	0.0106265	0.0428082	0.966131	0.982029	0.0557317	0.229919	0.819599	0.913851	0.415578	2.66692	0.0119813	0.0625902
ENSG00000142208.18	AKT1	HGNC:391	protein_coding	0.107617	1.96256	0.0587173	0.176124	0.13603	2.6274	0.0134438	0.0926346	0.239269	3.77903	0.000677295	0.016773	0.127302	1.91486	0.0643666	0.248334	0.0639003	0.956187	0.34626	0.541927
ENSG00000204673.11	AKT1S1	HGNC:28426	protein_coding	-0.0378943	-0.531949	0.59855	0.74453	-0.127563	-1.86393	0.0721796	0.227308	0.11369	1.48017	0.148985	0.350979	0.051695	0.631911	0.531875	0.739474	0.0998965	1.3699	0.180407	0.361642
ENSG00000105221.18	AKT2	HGNC:392	protein_coding	0.342271	3.52192	0.00135001	0.0241103	0.16388	1.95242	0.0603078	0.205305	0.251562	2.45025	0.0201592	0.110575	0.297075	3.27978	0.0024859	0.0477981	0.115404	1.74738	0.0903182	0.233906
ENSG00000117020.19	AKT3	HGNC:393	protein_coding	-0.233486	-2.41523	0.0218073	0.100842	-0.207487	-2.3677	0.0245678	0.127143	-0.187419	-2.10428	0.0436145	0.171009	-0.23238	-2.41023	0.0217822	0.142457	0.0232775	0.330152	0.743472	0.854511
ENSG00000166971.17	AKTIP	HGNC:16710	protein_coding	-0.0847348	-0.941333	0.353806	0.54219	-0.100209	-1.3309	0.193283	0.40083	0.122384	1.327	0.194262	0.410625	-0.199916	-2.23415	0.03249	0.173846	-0.0683168	-1.08036	0.288188	0.484697
ENSG00000148218.16	ALAD	HGNC:395	protein_coding	0.0344868	0.467793	0.643201	0.779159	-0.110503	-1.88642	0.068986	0.221195	0.292647	2.52093	0.0170991	0.100608	-0.194438	-2.33978	0.0256079	0.153537	0.0439042	0.691846	0.494103	0.671156
ENSG00000023330.15	ALAS1	HGNC:396	protein_coding	-0.0486815	-0.49759	0.622281	0.762846	-0.0355045	-0.391455	0.698237	0.828734	-0.136917	-1.31459	0.198352	0.415264	-0.01185	-0.113858	0.910052	0.959831	0.10636	1.38074	0.177079	0.358196
ENSG00000163631.17	ALB	HGNC:399	protein_coding	0.279748	0.720638	0.476527	0.649632	NA	NA	NA	NA	-0.5806	-1.15165	0.258373	0.481764	-0.236101	-0.682349	0.499864	0.717595	NA	NA	NA	NA
ENSG00000170017.12	ALCAM	HGNC:400	protein_coding	0.0010342	0.0115538	0.990856	0.994692	0.139039	0.944657	0.352456	0.564825	0.0488829	0.34581	0.731836	0.854263	0.0214106	0.191077	0.849657	0.930714	0.0511244	0.202201	0.841106	0.913631
ENSG00000161618.10	ALDH16A1	HGNC:28114	protein_coding	0.31445	2.19368	0.0358755	0.132288	0.360548	2.65802	0.0124977	0.0889474	0.154846	1.19373	0.241696	0.463361	0.145372	0.831294	0.411887	0.651866	-0.0331135	-0.249111	0.804892	0.892219
ENSG00000059573.9	ALDH18A1	HGNC:9722	protein_coding	0.0577974	0.847214	0.403364	0.587232	-0.0115758	-0.173236	0.863634	0.92931	-0.0806154	-1.02239	0.314557	0.538951	-0.0862889	-1.03513	0.308268	0.562445	-0.263362	-4.45056	0.000100117	0.00341419
ENSG00000165092.13	ALDH1A1	HGNC:402	protein_coding	0.741461	3.44958	0.00165622	0.0267667	0.580848	2.75569	0.00999171	0.0783726	-0.0181532	-0.0923459	0.927025	0.964922	0.533616	2.22828	0.0330578	0.175498	0.436623	1.93853	0.062035	0.184071
ENSG00000128918.15	ALDH1A2	HGNC:15472	protein_coding	0.00771675	0.0303586	0.975975	0.986762	0.578106	1.84966	0.0743551	0.230965	-1.6619	-2.97195	0.00572088	0.0534629	-0.249884	-0.790783	0.434817	0.669469	0.526914	1.66696	0.105585	0.25737
ENSG00000184254.17	ALDH1A3	HGNC:409	protein_coding	-0.0385513	-0.19225	0.84881	0.914266	-0.126754	-0.675819	0.504352	0.691894	0.462874	2.14084	0.0403162	0.163889	-0.0986929	-0.589959	0.559307	0.759096	-0.591347	-2.00247	0.0542554	0.16867
ENSG00000259583.4	ALDH1A3-AS1	HGNC:55416	lncRNA	-0.446413	-3.20192	0.00314704	0.0366491	-0.435992	-2.72686	0.0105947	0.0808016	-0.345358	-1.54078	0.133581	0.329831	-0.559247	-2.66747	0.0118437	0.106266	-1.37562	-4.10324	0.000271998	0.00598994
ENSG00000137124.8	ALDH1B1	HGNC:407	protein_coding	-0.19791	-1.44154	0.15945	0.32782	0.0373925	0.329679	0.743941	0.857972	0.0533109	0.325906	0.746699	0.863851	-0.185081	-1.03292	0.309284	0.563411	-0.543323	-3.24636	0.0027729	0.0245538
ENSG00000144908.14	ALDH1L1	HGNC:3978	protein_coding	1.54968	4.58708	7.14666e-05	0.00753101	1.01992	3.15943	0.00368432	0.0476937	0.407686	1.51402	0.140288	0.338806	1.46316	3.96628	0.000388393	0.0210173	0.903814	3.64447	0.00100611	0.013278
ENSG00000246022.4	ALDH1L1-AS2	HGNC:42446	lncRNA	0.563791	2.24965	0.0317074	0.123825	0.375224	1.55289	0.130973	0.319864	0.202097	0.851163	0.401248	0.620598	0.707523	2.37318	0.0237868	0.14807	0.133001	0.735187	0.467665	0.649839
ENSG00000136010.14	ALDH1L2	HGNC:26777	protein_coding	0.119972	0.94265	0.353142	0.54158	0.137259	0.839544	0.407828	0.61477	0.109763	0.730286	0.470734	0.676942	0.486101	4.15035	0.000224749	0.0163221	0.445713	4.29307	0.000156695	0.00430704
ENSG00000111275.13	ALDH2	HGNC:404	protein_coding	0.364316	2.97862	0.00557991	0.0487072	0.26966	2.2835	0.0296783	0.140415	-0.0967727	-0.584085	0.563426	0.745955	0.385708	1.5956	0.12045	0.345328	0.426844	3.25858	0.00270612	0.0241396
ENSG00000108602.18	ALDH3A1	HGNC:405	protein_coding	NA	NA	NA	NA	NA	NA	NA	NA	0.624694	1.0684	0.293703	0.518348	NA	NA	NA	NA	NA	NA	NA	NA
ENSG00000072210.19	ALDH3A2	HGNC:403	protein_coding	0.296104	2.34981	0.0253227	0.108974	0.0610629	0.484512	0.631554	0.785418	-0.0376117	-0.325014	0.747367	0.864157	0.149672	1.22507	0.229373	0.483748	-0.0798059	-0.919839	0.364649	0.558923
ENSG00000006534.17	ALDH3B1	HGNC:410	protein_coding	0.606852	2.57129	0.0151471	0.0821332	0.857329	3.91962	0.000478142	0.0165429	0.48394	2.46678	0.0194016	0.107901	0.177835	0.822635	0.416724	0.655871	-0.128662	-0.808788	0.424705	0.614045
ENSG00000159423.17	ALDH4A1	HGNC:406	protein_coding	1.10744	4.13077	0.00025792	0.0120622	0.76548	2.98964	0.00563805	0.0591332	0.221298	0.850454	0.401682	0.620914	1.28765	3.74863	0.000710959	0.0266677	0.582077	2.86742	0.00739608	0.0457684
ENSG00000112294.14	ALDH5A1	HGNC:408	protein_coding	-0.0387896	-0.402855	0.689817	0.812318	-0.00554715	-0.0639974	0.949398	0.97395	-0.215178	-1.61955	0.115524	0.303468	0.060946	0.414625	0.681147	0.837526	-0.0469288	-0.70307	0.487178	0.665438
ENSG00000119711.13	ALDH6A1	HGNC:7179	protein_coding	0.577317	2.75694	0.00973861	0.0645952	0.489926	2.21154	0.0349959	0.153946	-0.000750449	-0.00352819	0.997208	0.998745	0.66746	2.22538	0.0332772	0.175776	0.338786	2.12841	0.0414007	0.141211
ENSG00000164904.18	ALDH7A1	HGNC:877	protein_coding	0.549337	3.44756	0.00165918	0.026769	0.322338	1.9924	0.0556324	0.196943	-0.0716788	-0.394315	0.696085	0.832802	0.331342	1.24981	0.220494	0.473896	0.274489	2.60401	0.013937	0.0691839
ENSG00000118514.14	ALDH8A1	HGNC:15471	protein_coding	0.460844	2.21232	0.0344354	0.129452	-0.0035697	-0.0154157	0.987803	0.993868	0.191875	0.765951	0.449536	0.660937	0.703172	2.3963	0.0225352	0.144604	0.376957	1.30097	0.202857	0.390184
ENSG00000143149.13	ALDH9A1	HGNC:412	protein_coding	0.332204	2.43298	0.0209344	0.0987577	0.324931	2.46587	0.0196363	0.113196	-0.01188	-0.0793431	0.937274	0.968265	0.256409	1.20557	0.236857	0.492296	0.276701	2.27775	0.0296765	0.113306
ENSG00000149925.22	ALDOA	HGNC:414	protein_coding	-0.21559	-2.25049	0.0316486	0.123671	-0.140491	-1.70346	0.098857	0.271727	-0.0399832	-0.301733	0.764884	0.875348	-0.0265844	-0.229241	0.820121	0.914268	-0.0285696	-0.387251	0.701175	0.826862
ENSG00000136872.21	ALDOB	HGNC:417	protein_coding	0.345542	1.49509	0.144993	0.308629	0.0494612	0.200567	0.842395	0.916514	0.1112	0.466949	0.643822	0.800846	0.214423	0.76382	0.450497	0.680596	0.433739	1.57094	0.126191	0.287906
ENSG00000109107.14	ALDOC	HGNC:418	protein_coding	0.0235044	0.200845	0.84213	0.910402	0.151608	1.26926	0.214139	0.426157	-0.208764	-1.23139	0.227495	0.448368	0.241362	1.18542	0.244532	0.499888	-0.0508216	-0.306528	0.761275	0.865197
ENSG00000033011.14	ALG1	HGNC:18294	protein_coding	0.0879735	0.871038	0.390423	0.574277	-0.0094153	-0.0875514	0.930817	0.965533	-0.134621	-1.35073	0.18662	0.401178	-0.0408631	-0.375844	0.709481	0.855103	-0.027445	-0.247413	0.806195	0.893149
ENSG00000139133.7	ALG10	HGNC:23162	protein_coding	-0.367551	-1.83387	0.0762799	0.205813	-0.0272488	-0.148537	0.882917	0.939075	-0.34418	-1.72354	0.0948169	0.271812	-0.203537	-1.1514	0.257987	0.514161	-0.136641	-0.830643	0.412428	0.603012
ENSG00000175548.9	ALG10B	HGNC:31088	protein_coding	0.189378	1.29112	0.206199	0.385546	-0.0948641	-0.801846	0.42897	0.632304	-0.0531298	-0.358359	0.722519	0.849068	-0.0236295	-0.16203	0.872288	0.942358	-0.093394	-0.901052	0.3744	0.568355
ENSG00000253710.5	ALG11	HGNC:32456	protein_coding	-0.158274	-0.967298	0.340874	0.529804	-0.216844	-1.16111	0.254842	0.47178	-0.313554	-2.07696	0.0462359	0.176978	-0.253748	-1.32236	0.195308	0.444109	-0.571208	-3.42682	0.00173542	0.0184298
ENSG00000182858.14	ALG12	HGNC:19358	protein_coding	-0.163101	-1.87373	0.0704127	0.196154	-0.207962	-2.20161	0.0355514	0.155034	0.00648325	0.0547415	0.956698	0.978459	-0.246831	-2.32429	0.0265269	0.156603	-0.0894627	-0.916291	0.366478	0.560718
ENSG00000101901.13	ALG13	HGNC:30881	protein_coding	-0.00389683	-0.0500543	0.9604	0.978439	-0.0152349	-0.183534	0.855618	0.924517	0.0101869	0.122197	0.903537	0.952102	-0.00990479	-0.0951507	0.924781	0.967101	-0.00472019	-0.0703124	0.94439	0.971929
ENSG00000172339.10	ALG14	HGNC:28287	protein_coding	-0.110602	-1.05952	0.297543	0.486416	-0.0821788	-0.940477	0.354511	0.566404	-0.0185818	-0.190907	0.849851	0.924554	-0.163814	-1.7379	0.0917178	0.299088	-0.375877	-3.56076	0.00119898	0.0148157
ENSG00000248671.9	ALG1L9P	NA	lncRNA	-0.0873016	-0.742543	0.463343	0.638611	-0.192297	-1.28703	0.207961	0.419104	-0.0727613	-0.384126	0.703524	0.837719	0.00114749	0.00738346	0.994154	0.997322	-0.0739637	-0.386192	0.701951	0.827445
ENSG00000119523.10	ALG2	HGNC:23159	protein_coding	-0.125077	-1.239	0.224637	0.406745	-0.134914	-1.82068	0.0786796	0.238408	-0.100137	-1.09959	0.280031	0.504715	-0.163976	-1.79843	0.0814246	0.2797	-0.0291227	-0.272941	0.78668	0.881093
ENSG00000214160.10	ALG3	HGNC:23056	protein_coding	-0.0324624	-0.401524	0.690786	0.812956	0.100748	1.01363	0.318892	0.53394	0.0387366	0.32987	0.743731	0.862005	-0.0581988	-0.503461	0.618043	0.798433	-0.17625	-1.60286	0.118949	0.277618
ENSG00000120697.10	ALG5	HGNC:20266	protein_coding	0.146298	1.80766	0.0803624	0.212995	0.185391	1.91348	0.0653054	0.214459	0.00491805	0.0466358	0.963105	0.980858	0.0961122	0.921276	0.36371	0.612899	0.0359462	0.498415	0.621655	0.770698
ENSG00000088035.18	ALG6	HGNC:23157	protein_coding	-0.120315	-0.933099	0.357974	0.54625	0.121619	0.930202	0.359717	0.571731	-0.257178	-1.80064	0.0815593	0.247374	0.0613182	0.420162	0.677138	0.835048	-0.310475	-2.98072	0.00550458	0.0382685
ENSG00000159063.14	ALG8	HGNC:23161	protein_coding	0.00163483	0.0241217	0.98091	0.989328	0.0141538	0.181783	0.85698	0.925245	0.032408	0.412594	0.682762	0.824352	-0.0295092	-0.283554	0.778554	0.892427	-0.0524083	-0.621001	0.539068	0.709322
ENSG00000086848.15	ALG9	HGNC:15672	protein_coding	0.0897227	1.24586	0.222141	0.403962	-0.0412007	-0.601743	0.551882	0.729653	-0.0534476	-0.60614	0.548863	0.735711	-0.022926	-0.293223	0.77122	0.887756	0.0459108	0.657377	0.515714	0.689754
ENSG00000171094.18	ALK	HGNC:427	protein_coding	-0.157026	-0.871192	0.39034	0.5742	-0.109312	-0.569373	0.573357	0.74403	-0.238112	-1.12911	0.267568	0.491852	0.412394	2.47993	0.0185165	0.13147	0.846115	3.27442	0.00257582	0.023425
ENSG00000189292.16	ALKAL2	HGNC:27683	protein_coding	0.130293	0.377966	0.70803	0.824584	0.369279	1.24284	0.223587	0.437871	0.734143	2.80601	0.00861564	0.0681439	NA	NA	NA	NA	NA	NA	NA	NA
ENSG00000100601.10	ALKBH1	HGNC:17911	protein_coding	0.0900287	1.05152	0.301138	0.490104	0.06712	0.596337	0.555439	0.731828	-0.160471	-1.35539	0.185148	0.399564	0.211921	1.84996	0.0734501	0.264667	0.15454	1.89592	0.0671783	0.193926
ENSG00000189046.11	ALKBH2	HGNC:32487	protein_coding	0.281054	2.46513	0.0194316	0.0947588	0.293375	2.13483	0.0410898	0.166203	0.250027	1.79021	0.0832549	0.250323	0.356483	2.7424	0.00984903	0.0954343	0.0836153	0.801489	0.428855	0.617538
ENSG00000166199.13	ALKBH3	HGNC:30141	protein_coding	0.137336	1.17637	0.248394	0.43367	0.117034	0.998085	0.326249	0.540069	0.107778	0.843137	0.405652	0.624283	0.0483886	0.418774	0.678142	0.835841	-0.0533738	-0.523396	0.604362	0.75852
ENSG00000244926.7	ALKBH3-AS1	HGNC:48670	lncRNA	NA	NA	NA	NA	NA	NA	NA	NA	NA	NA	NA	NA	NA	NA	NA	NA	-0.342004	-1.09788	0.28058	0.476253
ENSG00000160993.4	ALKBH4	HGNC:21900	protein_coding	-0.19027	-2.53841	0.0163704	0.0858328	-0.122178	-1.64577	0.110285	0.290351	-0.286401	-2.72181	0.0105852	0.0768791	-0.0106806	-0.139531	0.889893	0.950682	0.0571818	0.599042	0.55343	0.720051
ENSG00000091542.9	ALKBH5	HGNC:25996	protein_coding	0.0427086	0.621863	0.538575	0.700295	0.0218206	0.342617	0.734284	0.85188	0.149527	1.96565	0.0584095	0.202197	0.00673593	0.0977747	0.922713	0.966455	0.0591012	0.948313	0.350191	0.545446
ENSG00000239382.11	ALKBH6	HGNC:28243	protein_coding	-0.129426	-1.17843	0.247582	0.432745	-0.219826	-1.61808	0.116148	0.298441	0.0954208	0.668716	0.508657	0.707084	-0.0167211	-0.157353	0.875942	0.944212	0.0523856	0.561343	0.578537	0.739221
ENSG00000125652.8	ALKBH7	HGNC:21306	protein_coding	-0.0932094	-0.868247	0.391925	0.575908	-0.114259	-1.18676	0.244667	0.460874	0.08637	0.87065	0.39068	0.611457	-0.16163	-1.46531	0.152465	0.390784	-0.0353011	-0.499446	0.620937	0.770246
ENSG00000137760.15	ALKBH8	HGNC:25189	protein_coding	-0.343807	-3.65823	0.000934066	0.0202043	-0.295013	-2.59241	0.014606	0.0968372	-0.432953	-3.45326	0.00163293	0.0263575	-0.364476	-2.74538	0.00977688	0.0953075	-0.341127	-3.11064	0.00394753	0.0310324
ENSG00000151360.10	ALLC	HGNC:17377	protein_coding	-0.305102	-0.435847	0.666002	0.796088	0.791351	0.816606	0.42078	0.626133	NA	NA	NA	NA	NA	NA	NA	NA	NA	NA	NA	NA
ENSG00000116127.20	ALMS1	HGNC:428	protein_coding	0.19739	1.82883	0.0770519	0.207308	0.217395	2.40576	0.0225322	0.121606	0.184348	1.72659	0.0942597	0.270503	-0.0457213	-0.521486	0.605572	0.790739	-0.235766	-2.28637	0.0291087	0.112023
ENSG00000290727.1	ALMS1P1	HGNC:29586	lncRNA	-0.10442	-0.614359	0.543457	0.70367	-0.0889096	-0.340068	0.736183	0.85332	-0.163515	-0.712455	0.481545	0.685299	-0.154632	-0.541365	0.591956	0.782385	-0.598205	-2.35761	0.0247779	0.10097
ENSG00000108839.12	ALOX12	HGNC:429	protein_coding	0.0844816	0.165524	0.869617	0.926852	NA	NA	NA	NA	NA	NA	NA	NA	-0.313437	-0.902124	0.373643	0.621084	NA	NA	NA	NA
ENSG00000215067.12	ALOX12-AS1	HGNC:51342	lncRNA	0.291687	2.32838	0.0265818	0.11164	0.123711	1.12679	0.268796	0.484773	0.267587	2.14509	0.039943	0.163025	0.524121	3.92188	0.000428865	0.0217131	0.358071	3.20534	0.00308711	0.0265589
ENSG00000179477.11	ALOX12B	HGNC:430	protein_coding	0.163142	0.595346	0.55593	0.713992	0.634967	2.17528	0.0376497	0.159293	0.668329	1.68099	0.102879	0.28466	0.77378	2.87557	0.00707095	0.0797363	0.202657	0.599827	0.552913	0.719904
ENSG00000291084.1	ALOX12P2	NA	lncRNA	0.745977	2.92021	0.00646385	0.0525443	0.198894	0.844604	0.40504	0.611866	-0.618695	-1.63977	0.111228	0.296441	0.442452	1.69334	0.0999778	0.312001	NA	NA	NA	NA
ENSG00000179593.16	ALOX15B	HGNC:434	protein_coding	0.891447	2.44779	0.0202409	0.0969666	0.992252	2.63346	0.0132933	0.0918686	2.62131	3.60221	0.00110306	0.021513	NA	NA	NA	NA	NA	NA	NA	NA
ENSG00000012779.12	ALOX5	HGNC:435	protein_coding	0.690275	1.71113	0.097162	0.239802	1.83725	4.64465	6.68282e-05	0.00716376	0.932879	2.42149	0.0215882	0.115151	1.01666	2.79726	0.00864319	0.0892711	0.0679719	0.38185	0.705206	0.829521
ENSG00000132965.10	ALOX5AP	HGNC:436	protein_coding	0.580908	1.09856	0.280517	0.468792	1.28067	4.10993	0.000288964	0.0133964	0.475635	1.10238	0.278898	0.503765	1.0689	2.47037	0.0190383	0.133297	1.11916	2.90846	0.00665613	0.0430316
ENSG00000179148.10	ALOXE3	HGNC:13743	protein_coding	-0.0166527	-0.0763405	0.939638	0.967539	-0.063467	-0.310257	0.758518	0.866716	NA	NA	NA	NA	0.580922	2.71178	0.0106178	0.0994872	0.0724948	0.483262	0.632253	0.778577
ENSG00000073331.18	ALPK1	HGNC:20917	protein_coding	0.581287	2.40593	0.022278	0.10215	0.631136	2.23944	0.0327331	0.148462	0.300141	1.37167	0.180147	0.393754	0.233574	1.13605	0.264262	0.520117	0.349341	2.15639	0.0387984	0.135153
ENSG00000136383.7	ALPK3	HGNC:17574	protein_coding	0.209261	1.57186	0.126126	0.282758	0.229003	1.62024	0.115684	0.297889	0.498397	2.02869	0.0512634	0.187316	-0.0167966	-0.104083	0.917745	0.963916	0.53042	2.79281	0.00880992	0.0510215
ENSG00000162551.14	ALPL	HGNC:438	protein_coding	0.329622	1.46952	0.151882	0.317856	0.461781	2.5708	0.0154562	0.09968	0.726527	2.82236	0.00830387	0.067023	0.494146	2.11733	0.0421318	0.197925	0.651174	2.78805	0.00900074	0.0518356
ENSG00000003393.16	ALS2	HGNC:443	protein_coding	0.0375738	0.54607	0.588923	0.738452	-0.183692	-2.47302	0.0193069	0.11211	-0.0944163	-1.15025	0.258894	0.482401	0.0235375	0.23555	0.815263	0.912094	0.175134	2.02022	0.0519354	0.164246
ENSG00000178038.17	ALS2CL	HGNC:20605	protein_coding	0.325077	1.41685	0.166613	0.337157	0.105478	0.529769	0.600217	0.763363	0.147078	0.745488	0.461628	0.670003	0.540914	2.42361	0.0211897	0.14065	-0.280414	-2.08471	0.0453452	0.149698
ENSG00000156150.9	ALX3	HGNC:449	protein_coding	2.4343	4.12502	0.00026106	0.0120689	3.11888	5.36513	8.6349e-06	0.00315078	NA	NA	NA	NA	1.04399	2.63705	0.0127351	0.110873	NA	NA	NA	NA
ENSG00000052850.8	ALX4	HGNC:450	protein_coding	0.46519	1.03861	0.30707	0.495802	1.5037	2.4694	0.019624	0.11316	0.217881	0.569627	0.573091	0.753194	-0.481463	-1.19041	0.242551	0.49788	0.297691	0.890168	0.380125	0.573539
ENSG00000183684.8	ALYREF	HGNC:19071	protein_coding	-0.0608596	-0.666411	0.510073	0.678458	-0.0361901	-0.484163	0.631798	0.785612	-0.183926	-1.82578	0.0775926	0.240474	-0.338334	-2.99483	0.00522513	0.0686758	-0.242749	-2.87442	0.00719388	0.0450146
ENSG00000242110.9	AMACR	HGNC:451	protein_coding	-0.152445	-0.964034	0.342508	0.531043	0.103259	0.699881	0.489412	0.680746	-0.00533548	-0.0286094	0.977362	0.988697	-0.147518	-0.956205	0.346043	0.596842	0.106287	0.54159	0.591968	0.74807
ENSG00000110497.15	AMBRA1	HGNC:25990	protein_coding	0.0212069	0.366499	0.71648	0.83021	-0.0610944	-0.927525	0.361082	0.5731	0.17113	2.01631	0.0525589	0.190169	0.0461734	0.559404	0.57973	0.774082	0.0128829	0.18167	0.857006	0.923139
ENSG00000123505.19	AMD1	HGNC:457	protein_coding	-0.203904	-2.4538	0.019949	0.0963688	-0.160192	-1.93397	0.0626332	0.209484	-0.0105954	-0.0813051	0.935725	0.967248	-0.265939	-2.42945	0.0208328	0.13943	-0.463653	-5.16257	1.29196e-05	0.00104042
ENSG00000139344.8	AMDHD1	HGNC:28577	protein_coding	-0.247881	-0.883102	0.383972	0.568704	-0.122211	-0.448325	0.657151	0.802203	NA	NA	NA	NA	NA	NA	NA	NA	-0.112966	-0.551035	0.585498	0.743366
ENSG00000162066.16	AMDHD2	HGNC:24262	protein_coding	-0.366502	-2.97491	0.0056325	0.0489719	-0.357724	-3.23786	0.00294445	0.0424225	-0.15815	-1.11449	0.27369	0.498098	-0.0973166	-0.683053	0.499425	0.717298	-0.584044	-5.24386	1.02148e-05	0.000939531
ENSG00000184675.11	AMER1	HGNC:26837	protein_coding	-0.101789	-0.946785	0.351064	0.539649	-0.420482	-3.72023	0.000821802	0.0220641	-0.0697058	-0.6445	0.524022	0.717797	-0.0437832	-0.375074	0.710048	0.855103	-0.0502179	-0.484834	0.631149	0.777843
ENSG00000165566.13	AMER2	HGNC:26360	protein_coding	0.305898	1.58015	0.124339	0.280615	0.144405	0.839314	0.408062	0.614977	0.523683	2.32113	0.0271228	0.130283	5.29184e-05	0.000356144	0.999718	0.99988	0.29836	3.82398	0.000583441	0.00961671
ENSG00000178171.12	AMER3	HGNC:26771	protein_coding	-0.144047	-1.26623	0.214855	0.39514	-0.0797572	-0.688611	0.496377	0.685891	-0.448031	-1.86031	0.0724827	0.230788	0.0731302	0.544415	0.58988	0.780743	-0.358187	-2.29807	0.0284915	0.110373
ENSG00000159461.15	AMFR	HGNC:463	protein_coding	-0.0482239	-0.78788	0.436745	0.615965	-0.0535231	-0.798964	0.430613	0.633747	-0.00713815	-0.0954982	0.924538	0.963642	-0.0762068	-0.733673	0.468419	0.694711	-0.0213653	-0.344115	0.733047	0.84737
ENSG00000104899.8	AMH	HGNC:464	protein_coding	0.366259	1.62521	0.114234	0.265931	-0.134963	-0.527544	0.60171	0.764446	0.159458	0.492926	0.625561	0.789207	0.454701	1.60221	0.118917	0.342653	0.30569	1.14224	0.262264	0.457689
ENSG00000181754.7	AMIGO1	HGNC:20824	protein_coding	-0.236295	-2.65443	0.01242	0.0735693	-0.269217	-3.16332	0.00356745	0.0471402	-0.327538	-2.48272	0.018696	0.105649	-0.124073	-1.31305	0.198381	0.447972	-0.33821	-4.9151	2.63938e-05	0.00153491
ENSG00000139211.7	AMIGO2	HGNC:24073	protein_coding	-0.679015	-2.96628	0.00576185	0.0495681	-0.486389	-2.5242	0.017143	0.10526	0.113045	0.563079	0.577457	0.756452	-0.0823123	-0.241586	0.810623	0.909593	0.482807	1.82028	0.0782316	0.213996
ENSG00000176020.9	AMIGO3	HGNC:24075	protein_coding	0.776132	1.52952	0.136365	0.29603	-0.0749041	-0.113217	0.910635	0.954296	-0.587772	-0.908449	0.370745	0.594863	0.0997423	0.129431	0.897831	0.954639	-0.35036	-0.779862	0.441479	0.627646
ENSG00000101935.13	AMMECR1	HGNC:467	protein_coding	0.443933	3.44325	0.00166647	0.0268412	0.162655	1.26811	0.214544	0.426696	0.0999642	0.495336	0.623879	0.788053	0.184068	1.31171	0.19883	0.4485	-0.0045313	-0.0375571	0.970278	0.985639
ENSG00000144233.12	AMMECR1L	HGNC:28658	protein_coding	-0.00702967	-0.0821799	0.935031	0.964779	-0.0711734	-0.854463	0.399644	0.60749	-0.131383	-1.349	0.187171	0.401897	0.0328375	0.336672	0.738533	0.870087	-0.182585	-2.0808	0.045672	0.150358
ENSG00000151743.11	AMN1	HGNC:27281	protein_coding	-0.2485	-2.43883	0.0206521	0.0980128	-0.106696	-1.09856	0.280728	0.497285	-0.161957	-1.44021	0.159895	0.366677	-0.0991385	-0.879331	0.385691	0.630696	-0.239238	-2.96267	0.00576216	0.0393336
ENSG00000126016.17	AMOT	HGNC:17810	protein_coding	0.412164	2.28665	0.0292865	0.118063	0.267398	1.6064	0.118835	0.30193	-0.339392	-1.51527	0.139972	0.338346	0.350081	1.4536	0.155853	0.394698	0.166567	1.03999	0.306262	0.502924
ENSG00000166025.18	AMOTL1	HGNC:17811	protein_coding	-0.196441	-1.85479	0.07315	0.200986	0.00702786	0.072293	0.94285	0.970841	0.0796373	0.856337	0.398424	0.618313	-0.0968932	-0.756951	0.454544	0.684144	-0.0588138	-0.436958	0.665141	0.802378
ENSG00000114019.15	AMOTL2	HGNC:17812	protein_coding	0.0793618	0.692738	0.493627	0.664569	0.0473291	0.370401	0.713695	0.838961	0.586186	2.33875	0.0260665	0.127528	-0.126109	-0.967611	0.340401	0.591468	-0.293311	-2.93193	0.00622723	0.041298
ENSG00000116337.20	AMPD2	HGNC:469	protein_coding	-0.15263	-1.57554	0.125274	0.281693	-0.0891735	-0.957401	0.346044	0.558712	-0.263073	-1.62211	0.115028	0.302713	0.00382656	0.0418293	0.966891	0.985463	-0.0576652	-0.782345	0.439855	0.626064
ENSG00000133805.16	AMPD3	HGNC:470	protein_coding	0.219132	1.66875	0.105228	0.252439	-0.0153593	-0.109134	0.913826	0.956065	0.506172	2.41395	0.0219651	0.116504	-0.0644621	-0.451493	0.65464	0.819417	-0.0590227	-0.345376	0.732108	0.846781
ENSG00000078053.17	AMPH	HGNC:471	protein_coding	-0.263931	-1.56313	0.128258	0.285587	-0.159668	-0.957087	0.346296	0.558978	-0.345108	-0.9598	0.344683	0.569749	-0.076144	-0.43385	0.667287	0.828165	-0.11192	-1.29825	0.203628	0.391059
ENSG00000145020.16	AMT	HGNC:473	protein_coding	0.260174	1.22478	0.229899	0.412658	0.465902	2.43688	0.020983	0.117409	0.037967	0.15322	0.879231	0.939995	0.0474427	0.227268	0.82165	0.915201	-0.299447	-2.4907	0.0182212	0.0829306
ENSG00000243480.8	AMY2A	HGNC:477	protein_coding	0.281289	0.743846	0.462566	0.638365	0.457297	1.24169	0.224006	0.438205	-0.396615	-0.78833	0.43655	0.650784	0.118104	0.240423	0.811524	0.909943	NA	NA	NA	NA
ENSG00000240038.7	AMY2B	HGNC:478	protein_coding	0.484539	2.86946	0.00735625	0.0559503	0.186868	1.07949	0.289019	0.504738	0.230627	1.08214	0.287648	0.512511	0.324708	2.47702	0.0186433	0.131727	0.127064	1.07428	0.290862	0.487386
ENSG00000174945.14	AMZ1	HGNC:22231	protein_coding	0.37542	2.5462	0.0160728	0.0851084	0.200802	1.39489	0.173327	0.376552	0.25505	1.56111	0.128717	0.323338	0.831893	5.63957	2.95654e-06	0.00389074	0.181139	0.837235	0.408769	0.599854
ENSG00000196704.14	AMZ2	HGNC:28041	protein_coding	0.103589	1.55267	0.130643	0.288872	-0.000821135	-0.0130178	0.9897	0.994807	0.0101624	0.11914	0.905938	0.953532	0.0200963	0.215416	0.830792	0.919577	0.189432	2.99959	0.00524695	0.0370691
ENSG00000291140.1	AMZ2P1	HGNC:26491	lncRNA	-0.0841864	-1.07015	0.292805	0.481827	-0.199309	-2.45482	0.020135	0.114719	-0.130428	-1.51701	0.139461	0.337718	-0.0904685	-1.02943	0.310897	0.564825	0.178578	2.0369	0.0501401	0.160727
ENSG00000153107.13	ANAPC1	HGNC:19988	protein_coding	-0.171865	-2.36688	0.0243585	0.106976	-0.208949	-2.97404	0.00576441	0.0598103	-0.247171	-3.62361	0.00103365	0.0207391	-0.20074	-2.38905	0.0228739	0.145468	0.00978155	0.134472	0.893885	0.944354
ENSG00000164162.14	ANAPC10	HGNC:24077	protein_coding	-0.00934733	-0.112589	0.911082	0.950681	-0.0329528	-0.311641	0.757476	0.866147	-0.0127747	-0.112811	0.910913	0.956397	-0.0295272	-0.242225	0.810131	0.909482	-0.132973	-1.52748	0.136623	0.303129
ENSG00000141552.18	ANAPC11	HGNC:14452	protein_coding	-0.054345	-0.55856	0.580471	0.732185	-0.0846371	-1.318	0.197513	0.406128	-0.116276	-1.00571	0.322393	0.546805	-0.107036	-1.20076	0.23854	0.493699	-0.0371267	-0.552422	0.584559	0.742569
ENSG00000129055.13	ANAPC13	HGNC:24540	protein_coding	-0.169513	-1.95419	0.0597426	0.177743	-0.0836134	-0.995537	0.327465	0.541124	-0.117469	-1.30812	0.200511	0.418017	-0.0974533	-0.857235	0.397606	0.640285	-0.305763	-3.02664	0.00489745	0.0355877
ENSG00000110200.9	ANAPC15	HGNC:24531	protein_coding	-0.193318	-1.49925	0.143915	0.306953	-0.139445	-1.43283	0.162282	0.361784	0.102822	0.683577	0.499352	0.699829	-0.138662	-1.43237	0.161609	0.402814	-0.203254	-1.53356	0.135123	0.301027
ENSG00000166295.9	ANAPC16	HGNC:26976	protein_coding	0.0478052	0.485103	0.631011	0.76909	0.101703	1.11353	0.274353	0.490575	0.0519645	0.504489	0.617508	0.784082	0.0243042	0.246914	0.806531	0.908121	0.0735309	1.05628	0.298878	0.495216
ENSG00000231259.5	ANAPC1P2	HGNC:54708	unprocessed_pseudogene	NA	NA	NA	NA	NA	NA	NA	NA	NA	NA	NA	NA	NA	NA	NA	NA	0.856471	1.26716	0.21483	0.404764
ENSG00000285793.1	ANAPC1P2	NA	lncRNA	0.068346	0.342123	0.734565	0.842499	-0.245565	-0.888597	0.381332	0.590218	0.0425333	0.192139	0.848895	0.924087	-0.045023	-0.197297	0.844826	0.928049	0.0372481	0.223536	0.824562	0.903993
ENSG00000176248.9	ANAPC2	HGNC:19989	protein_coding	0.0600181	0.879739	0.385763	0.569978	-0.0474275	-0.653067	0.518704	0.70314	0.119944	1.24407	0.222856	0.443715	0.126267	1.67567	0.10342	0.318214	0.0602621	0.822022	0.417245	0.60738
ENSG00000053900.11	ANAPC4	HGNC:19990	protein_coding	0.0783164	0.972656	0.338246	0.52701	0.0588482	0.770833	0.446856	0.646797	-0.0173332	-0.161924	0.872424	0.93607	0.0887101	0.826946	0.414312	0.653936	0.0295681	0.319671	0.751329	0.859583
ENSG00000089053.13	ANAPC5	HGNC:15713	protein_coding	0.0256554	0.331588	0.742429	0.847638	-0.049071	-0.700879	0.488798	0.680189	0.0110216	0.124123	0.902025	0.951165	-0.117188	-1.50779	0.141289	0.375734	-0.0643244	-0.764157	0.450462	0.635667
ENSG00000196510.14	ANAPC7	HGNC:17380	protein_coding	-0.125042	-1.68924	0.101199	0.246497	-0.0939784	-1.23279	0.227261	0.441521	-0.0989933	-1.20744	0.236452	0.458128	-0.133345	-1.62768	0.113272	0.334682	-0.266038	-3.55503	0.00121775	0.0149814
ENSG00000214274.10	ANG	HGNC:483	protein_coding	0.774285	2.35197	0.025199	0.108793	0.684073	2.29055	0.0292163	0.139371	0.899197	3.52716	0.00134022	0.0236684	0.0370274	0.128338	0.898674	0.955315	0.709754	2.58389	0.0146225	0.0713187
ENSG00000013523.11	ANGEL1	HGNC:19961	protein_coding	0.131597	1.93444	0.0622228	0.182078	0.0522998	0.737379	0.46664	0.662448	0.157154	1.75504	0.0891947	0.261545	0.0322106	0.348078	0.730031	0.864786	-0.210189	-2.14	0.0402055	0.138429
ENSG00000174606.14	ANGEL2	HGNC:30534	protein_coding	0.14581	1.62336	0.114631	0.266651	0.023611	0.219199	0.827985	0.908969	-0.272211	-2.42659	0.0212905	0.114358	0.166276	1.65814	0.106934	0.324189	-0.101439	-1.54132	0.133229	0.298572
ENSG00000154188.10	ANGPT1	HGNC:484	protein_coding	0.388693	1.38404	0.17622	0.349249	0.706049	2.22998	0.0334485	0.150258	0.607463	2.14547	0.0399694	0.163098	-0.485885	-1.68952	0.100714	0.313361	0.533043	2.54562	0.0160127	0.0759482
ENSG00000091879.14	ANGPT2	HGNC:485	protein_coding	0.558996	1.44547	0.158473	0.326516	0.91594	2.71389	0.0110343	0.0829788	0.834201	2.24824	0.0319166	0.142558	0.805137	2.14058	0.0400819	0.192499	0.836548	2.42049	0.0216126	0.0924326
ENSG00000101280.8	ANGPT4	HGNC:487	protein_coding	-0.871587	-2.46904	0.0192556	0.094367	-0.0350137	-0.0781445	0.938234	0.968328	NA	NA	NA	NA	NA	NA	NA	NA	NA	NA	NA	NA
ENSG00000116194.13	ANGPTL1	HGNC:489	protein_coding	-0.330863	-1.04505	0.304072	0.492968	0.123117	0.340724	0.735712	0.853047	-1.00299	-3.61455	0.00105928	0.0210195	-0.738992	-2.10307	0.0433056	0.200083	0.0581533	0.151325	0.880684	0.936484
ENSG00000136859.10	ANGPTL2	HGNC:490	protein_coding	0.0718208	0.30546	0.762074	0.860622	0.181533	0.823727	0.416638	0.622439	0.468864	1.8127	0.0797053	0.243853	-0.198652	-0.958827	0.344757	0.595712	-0.199356	-1.59108	0.121595	0.281118
ENSG00000167772.12	ANGPTL4	HGNC:16039	protein_coding	2.88432	4.42523	0.000112926	0.0085343	1.82342	3.55494	0.00132124	0.0287065	1.69193	4.25975	0.000180481	0.00880899	2.81501	4.54268	7.56363e-05	0.0107377	2.53861	5.47133	6.08616e-06	0.000702049
ENSG00000130812.11	ANGPTL6	HGNC:23140	protein_coding	-0.109045	-0.516866	0.608915	0.75281	-0.555165	-1.71777	0.0961822	0.267808	NA	NA	NA	NA	NA	NA	NA	NA	NA	NA	NA	NA
ENSG00000171819.5	ANGPTL7	HGNC:24078	protein_coding	NA	NA	NA	NA	NA	NA	NA	NA	NA	NA	NA	NA	NA	NA	NA	NA	-0.797801	-3.53472	0.00128826	0.0155537
ENSG00000029534.22	ANK1	HGNC:492	protein_coding	-0.200982	-1.02173	0.314908	0.504138	-0.332226	-2.37906	0.023957	0.125325	-0.57089	-2.20815	0.0348659	0.149903	-0.190732	-0.7438	0.462461	0.690115	-0.13788	-1.48715	0.14692	0.318019
ENSG00000145362.21	ANK2	HGNC:493	protein_coding	-0.253661	-2.64991	0.0125556	0.0741417	-0.278773	-2.94857	0.00614358	0.0615607	-0.271686	-3.20128	0.00316834	0.0378753	-0.161797	-1.57193	0.125674	0.352896	0.0370786	0.517603	0.608352	0.760945
ENSG00000151150.22	ANK3	HGNC:494	protein_coding	-0.294699	-2.39496	0.0228455	0.103535	-0.296887	-2.88336	0.00722435	0.0664188	-0.117633	-0.872134	0.389883	0.610897	-0.365569	-2.4821	0.0184225	0.131004	0.0919016	1.13225	0.266075	0.461545
ENSG00000151687.15	ANKAR	HGNC:26350	protein_coding	-0.0441109	-0.265051	0.792723	0.880557	-0.118613	-0.604307	0.550199	0.728192	-0.223841	-1.35681	0.184703	0.398878	-0.00926914	-0.0359367	0.971553	0.987428	-0.0324396	-0.21089	0.834332	0.909928
ENSG00000166839.18	ANKDD1A	HGNC:28002	protein_coding	0.52111	4.07677	0.000294584	0.0124987	0.341035	2.83255	0.00818803	0.070663	-0.0967378	-0.651444	0.519591	0.714404	0.678924	4.32933	0.000134728	0.0127652	0.442677	3.75402	0.000707557	0.0109137
ENSG00000189045.15	ANKDD1B	HGNC:32525	protein_coding	NA	NA	NA	NA	NA	NA	NA	NA	0.0993614	0.29018	0.773623	0.880477	NA	NA	NA	NA	NA	NA	NA	NA
ENSG00000132623.16	ANKEF1	HGNC:15803	protein_coding	-0.559031	-3.23676	0.00287397	0.0351313	-0.213366	-1.15903	0.25562	0.472533	-0.334169	-1.51594	0.13973	0.337979	-0.532831	-2.08252	0.0452634	0.205298	-0.615712	-4.49289	8.87226e-05	0.00317877
ENSG00000153930.13	ANKFN1	HGNC:26766	protein_coding	0.449432	1.68749	0.101539	0.247199	-0.083667	-0.364621	0.717961	0.842004	-0.393428	-2.28062	0.0296466	0.13657	0.381793	1.0904	0.283575	0.538845	1.61293	3.48739	0.0014615	0.0165277
ENSG00000185722.18	ANKFY1	HGNC:20763	protein_coding	0.0773569	0.961713	0.343629	0.531911	-0.0280476	-0.318681	0.752184	0.863063	-0.0100467	-0.0839248	0.933659	0.966702	0.114813	1.11075	0.274843	0.530797	-0.0756438	-1.16728	0.251859	0.446321
ENSG00000154122.14	ANKH	HGNC:15492	protein_coding	-0.221806	-2.94505	0.00607288	0.0509544	-0.235066	-3.41573	0.00185109	0.0340127	-0.0525745	-0.618318	0.540911	0.730787	-0.233789	-2.74593	0.00976375	0.0953075	-0.0970825	-1.47693	0.149625	0.321635
ENSG00000131503.21	ANKHD1	HGNC:24714	protein_coding	0.0793702	0.905403	0.372229	0.558903	-0.00334021	-0.0395562	0.96871	0.984254	0.037237	0.343938	0.73323	0.855465	-0.0491405	-0.472812	0.639515	0.811065	0.0861648	1.22919	0.228106	0.419798
ENSG00000249637.4	ANKHD1-DT	HGNC:55564	lncRNA	0.173476	1.35577	0.184958	0.359713	0.416313	2.21278	0.0346932	0.153165	-0.0323112	-0.189738	0.850759	0.924957	0.030035	0.176868	0.860712	0.935947	0.0219233	0.132472	0.895454	0.944878
ENSG00000254996.5	ANKHD1-EIF4EBP3	HGNC:33530	protein_coding	0.5195	2.4154	0.0218232	0.100867	0.551883	2.49682	0.0182835	0.109021	-0.221075	-0.889038	0.380923	0.603876	0.411209	1.62991	0.112879	0.334464	0.106685	0.543344	0.590784	0.74722
ENSG00000001629.10	ANKIB1	HGNC:22215	protein_coding	0.148	1.66537	0.105905	0.253294	-0.0233911	-0.267609	0.790838	0.886707	0.157696	1.33106	0.192939	0.409021	0.0315251	0.374724	0.710305	0.855109	0.0806961	1.36997	0.180385	0.361642
ENSG00000170209.5	ANKK1	HGNC:21027	protein_coding	NA	NA	NA	NA	NA	NA	NA	NA	NA	NA	NA	NA	NA	NA	NA	NA	0.231818	0.70575	0.485532	0.664216
ENSG00000160117.16	ANKLE1	HGNC:26812	protein_coding	-0.0426825	-0.195128	0.846565	0.91288	-0.297028	-1.16916	0.251578	0.46842	0.0712631	0.248382	0.805488	0.89994	0.138595	0.610767	0.545611	0.749345	0.240713	1.48916	0.146392	0.317413
ENSG00000176915.15	ANKLE2	HGNC:29101	protein_coding	0.013058	0.203199	0.840306	0.909376	0.0632898	1.07491	0.291015	0.506648	0.00913213	0.146168	0.884741	0.943003	0.141669	1.94026	0.0610851	0.24115	0.0656007	0.991196	0.329145	0.526535
ENSG00000144504.16	ANKMY1	HGNC:20987	protein_coding	-0.122158	-0.831129	0.412251	0.594353	0.0452157	0.294668	0.770284	0.873901	-0.0373588	-0.250666	0.803736	0.898843	-0.141763	-1.15877	0.255014	0.511148	-0.239621	-1.93996	0.0613845	0.182772
ENSG00000106524.9	ANKMY2	HGNC:25370	protein_coding	-0.0142587	-0.126033	0.900519	0.944632	0.0487622	0.414457	0.681498	0.818151	-0.271814	-2.364	0.0245683	0.123231	0.06852	0.617969	0.540912	0.745989	0.106303	1.14654	0.26021	0.455497
ENSG00000164331.10	ANKRA2	HGNC:13208	protein_coding	0.25558	2.36113	0.0246794	0.107651	0.093591	0.84604	0.404252	0.611292	-0.0459547	-0.463876	0.645998	0.801856	0.0550521	0.413598	0.681891	0.837974	0.148698	1.375	0.178835	0.360131
ENSG00000088448.14	ANKRD10	HGNC:20265	protein_coding	0.427441	3.75443	0.000718507	0.0178738	0.212474	1.77122	0.0867202	0.251638	0.290554	2.51285	0.0174261	0.101518	0.350553	3.6141	0.00100814	0.0314836	-0.0426913	-0.623301	0.537575	0.707881
ENSG00000229152.2	ANKRD10-IT1	HGNC:39891	lncRNA	0.309625	0.896428	0.376927	0.562818	0.287934	1.01251	0.31942	0.534214	0.142047	0.3871	0.701344	0.836074	0.701366	1.91439	0.0644293	0.248369	-0.335346	-1.50356	0.142659	0.312069
ENSG00000167522.17	ANKRD11	HGNC:21316	protein_coding	-0.0955778	-1.72225	0.0949802	0.236556	-0.176826	-2.58874	0.014733	0.0972736	-0.0402817	-0.469342	0.64213	0.799811	0.0405767	0.488699	0.628344	0.804025	0.0714186	1.12964	0.26716	0.462526
ENSG00000101745.17	ANKRD12	HGNC:29135	protein_coding	0.0394733	0.556442	0.5819	0.733462	0.0169334	0.246544	0.806946	0.89608	0.0918259	0.946457	0.351282	0.576293	0.068092	0.75627	0.454947	0.684434	0.0772938	0.840475	0.406978	0.598391
ENSG00000076513.17	ANKRD13A	HGNC:21268	protein_coding	0.264772	2.72989	0.0103469	0.0664628	0.19067	1.85703	0.0731845	0.228886	0.303174	2.33143	0.0264495	0.128762	0.109999	1.05169	0.300716	0.555729	0.142904	2.43339	0.0208207	0.0901
ENSG00000198720.13	ANKRD13B	HGNC:26363	protein_coding	-0.0549319	-0.632227	0.53187	0.694786	-0.184126	-2.37225	0.0243161	0.12641	0.158591	1.23163	0.227407	0.448368	0.197427	1.47632	0.149505	0.38712	0.0557292	0.685876	0.49781	0.674088
ENSG00000118454.13	ANKRD13C	HGNC:25374	protein_coding	-0.0196387	-0.264636	0.79304	0.880835	0.012276	0.17793	0.859978	0.926816	-0.110946	-1.25424	0.21919	0.439641	0.0673695	0.781343	0.440268	0.674052	0.163338	2.03469	0.0503743	0.161234
ENSG00000172932.16	ANKRD13D	HGNC:27880	protein_coding	-0.0559765	-0.657589	0.515651	0.682872	-0.0811082	-1.16133	0.254695	0.471642	0.0687382	0.482961	0.632541	0.794154	0.0788916	0.792556	0.433797	0.668295	0.111319	1.24455	0.222481	0.413444
ENSG00000134461.16	ANKRD16	HGNC:23471	protein_coding	0.07213	0.60231	0.551344	0.710028	0.039633	0.309207	0.759309	0.867359	-0.0174422	-0.129276	0.89798	0.948708	-0.0354755	-0.225525	0.822986	0.916139	-0.0604713	-0.424953	0.673761	0.807557
ENSG00000132466.20	ANKRD17	HGNC:23575	protein_coding	-0.0640157	-0.883814	0.383594	0.568512	-0.122048	-2.03059	0.0512743	0.18793	-0.143076	-2.20795	0.0348254	0.149831	-0.0593908	-0.904015	0.372655	0.620279	-0.0918435	-1.74036	0.0915608	0.23561
ENSG00000180071.21	ANKRD18A	HGNC:23643	protein_coding	0.265871	1.35535	0.185139	0.359918	-0.0976449	-0.356445	0.724032	0.845322	1.13498	3.11577	0.00396961	0.0427846	-0.00442641	-0.0195867	0.984494	0.993236	-0.106874	-0.243997	0.808874	0.894901
ENSG00000230453.11	ANKRD18B	HGNC:23644	protein_coding	-0.277432	-1.29531	0.204767	0.383734	-0.080525	-0.288344	0.775079	0.876609	-0.99137	-2.55407	0.0158503	0.096822	0.0816212	0.317502	0.752913	0.877814	-0.234189	-1.99567	0.0546809	0.169482
ENSG00000159712.10	ANKRD18CP	HGNC:43601	unprocessed_pseudogene	0.203859	0.85946	0.396678	0.580786	-0.0428317	-0.124798	0.901519	0.949593	-0.45264	-1.34119	0.189663	0.404947	-0.225003	-0.634692	0.530082	0.738312	-0.0916037	-0.336777	0.738519	0.850882
ENSG00000291192.1	ANKRD18DP	HGNC:28016	lncRNA	-0.556194	-2.02303	0.0517588	0.163035	-0.346201	-1.15165	0.258592	0.475448	NA	NA	NA	NA	NA	NA	NA	NA	NA	NA	NA	NA
ENSG00000187984.14	ANKRD19P	HGNC:22567	transcribed_unprocessed_pseudogene	0.781209	0.820025	0.418534	0.599456	-0.0527252	-0.0492801	0.961033	0.980232	1.19731	1.16825	0.251732	0.474548	0.9366	0.985374	0.331883	0.583845	1.48017	1.37286	0.179912	0.361009
ENSG00000165887.12	ANKRD2	HGNC:495	protein_coding	-0.798584	-3.21713	0.00302527	0.0360871	-0.440087	-1.22583	0.229929	0.444776	0.0954003	0.178569	0.859454	0.929014	-0.429864	-1.6984	0.0990086	0.310928	-0.262244	-0.897482	0.376272	0.56989
ENSG00000260691.8	ANKRD20A1	HGNC:23665	protein_coding	0.408841	1.29501	0.204869	0.383812	0.291458	0.854085	0.39985	0.60754	0.214228	0.582096	0.564738	0.747071	0.785569	1.52298	0.137523	0.369957	-0.266247	-0.849987	0.401748	0.593963
ENSG00000276203.7	ANKRD20A3P	HGNC:31981	transcribed_unprocessed_pseudogene	-0.456226	-1.04489	0.304183	0.493022	-0.8058	-0.856895	0.398491	0.606445	NA	NA	NA	NA	0.201964	0.360691	0.720685	0.860135	-0.0355177	-0.0551642	0.956364	0.978542
ENSG00000172014.14	ANKRD20A4P	HGNC:31982	transcribed_unprocessed_pseudogene	0.192418	0.255823	0.799796	0.885261	-0.8839	-0.86107	0.396232	0.604404	NA	NA	NA	NA	-1.44591	-1.49426	0.144944	0.380881	-0.829659	-0.883494	0.384013	0.577581
ENSG00000186481.17	ANKRD20A5P	HGNC:33833	transcribed_unprocessed_pseudogene	-0.0881354	-0.253356	0.801665	0.886455	0.983779	2.21869	0.0342465	0.15224	NA	NA	NA	NA	NA	NA	NA	NA	NA	NA	NA	NA
ENSG00000290972.1	ANKRD20A5P	NA	lncRNA	NA	NA	NA	NA	NA	NA	NA	NA	NA	NA	NA	NA	NA	NA	NA	NA	-0.226125	-0.312657	0.756692	0.862866
ENSG00000152766.6	ANKRD22	HGNC:28321	protein_coding	1.18756	1.66058	0.106995	0.254877	1.71607	2.68685	0.0117212	0.085658	1.48373	2.22902	0.0333011	0.146109	NA	NA	NA	NA	NA	NA	NA	NA
ENSG00000163126.15	ANKRD23	HGNC:24470	protein_coding	0.53749	2.33105	0.0264216	0.111303	0.24409	1.25263	0.22005	0.433373	0.163299	0.718003	0.478166	0.682535	0.453363	2.55089	0.015658	0.122619	0.112525	0.974417	0.337275	0.533703
ENSG00000089847.13	ANKRD24	HGNC:29424	protein_coding	-0.32003	-3.01452	0.00509464	0.0463632	-0.242956	-2.40888	0.0223724	0.121137	0.152942	0.635005	0.530148	0.722302	-0.0805436	-0.617346	0.541317	0.746104	-0.182486	-1.12873	0.267536	0.462974
ENSG00000107890.17	ANKRD26	HGNC:29186	protein_coding	-0.203727	-2.1148	0.04258	0.145746	-0.373795	-3.90526	0.000497277	0.016874	-0.417209	-3.41194	0.00182253	0.0278254	-0.0211313	-0.175684	0.861635	0.936102	-0.189681	-1.99038	0.0552883	0.170771
ENSG00000105186.16	ANKRD27	HGNC:25310	protein_coding	-0.139129	-2.11758	0.042326	0.145216	-0.125409	-1.34077	0.190093	0.397958	0.0703927	0.595241	0.55603	0.740535	-0.0447643	-0.568304	0.573743	0.769659	0.12699	1.85646	0.0727651	0.204197
ENSG00000206560.12	ANKRD28	HGNC:29024	protein_coding	-0.058693	-0.899087	0.375531	0.561982	-0.0842861	-1.39528	0.173211	0.376528	0.164276	1.71681	0.0960545	0.273847	-0.107627	-1.17243	0.249566	0.504995	0.0849164	1.10244	0.278626	0.474102
ENSG00000154065.17	ANKRD29	HGNC:27110	protein_coding	-0.268546	-2.13915	0.0404	0.141621	-0.126278	-1.07672	0.290217	0.505812	-0.246753	-1.54552	0.132455	0.32796	-0.165434	-1.25161	0.219665	0.473075	-0.278963	-1.23185	0.227144	0.418616
ENSG00000180777.15	ANKRD30B	HGNC:24165	protein_coding	-0.246166	-0.746803	0.460837	0.636909	-0.0438395	-0.141912	0.888101	0.941894	NA	NA	NA	NA	0.638366	1.65737	0.107089	0.324422	NA	NA	NA	NA
ENSG00000163046.16	ANKRD30BL	HGNC:35167	protein_coding	-0.755923	-3.84637	0.000558195	0.0160527	-0.756013	-2.86779	0.00750763	0.0676985	-0.476432	-1.46863	0.152072	0.355707	-0.778795	-3.00553	0.00508396	0.0675879	NA	NA	NA	NA
ENSG00000145700.10	ANKRD31	HGNC:26853	protein_coding	NA	NA	NA	NA	NA	NA	NA	NA	NA	NA	NA	NA	NA	NA	NA	NA	-0.336665	-0.986113	0.331594	0.528918
ENSG00000164236.12	ANKRD33B	HGNC:35240	protein_coding	-0.450115	-3.97938	0.00038637	0.0138006	-0.423724	-3.81902	0.000628937	0.0192938	-0.724268	-2.94614	0.0061041	0.0556033	-0.389498	-2.71946	0.0104198	0.098251	0.284512	1.32707	0.194029	0.378969
ENSG00000229689.5	ANKRD33BP1	HGNC:56293	transcribed_unprocessed_pseudogene	NA	NA	NA	NA	NA	NA	NA	NA	NA	NA	NA	NA	NA	NA	NA	NA	-0.388671	-0.687109	0.497063	0.673467
ENSG00000272031.3	ANKRD34A	HGNC:27639	protein_coding	-0.40026	-2.96742	0.00574046	0.0494776	-0.334445	-2.43834	0.0209258	0.117229	0.114871	0.578092	0.567435	0.749472	-0.151205	-0.786032	0.437622	0.671667	-0.261493	-3.04017	0.00473103	0.0347913
ENSG00000189127.8	ANKRD34B	HGNC:33736	protein_coding	-0.535244	-1.85069	0.0737545	0.202063	-0.499132	-1.39066	0.174595	0.378015	NA	NA	NA	NA	0.101882	0.334781	0.739946	0.870699	NA	NA	NA	NA
ENSG00000235711.5	ANKRD34C	HGNC:33888	protein_coding	-0.508333	-3.02455	0.00496645	0.0457211	-0.566791	-2.72024	0.0107701	0.0817301	-0.971017	-2.83717	0.00797874	0.0655374	-0.604851	-2.43571	0.0206133	0.139035	-0.107082	-0.770966	0.446473	0.631988
ENSG00000259234.8	ANKRD34C-AS1	HGNC:48618	lncRNA	-0.54563	-3.87578	0.000514723	0.0155801	-0.500021	-2.93879	0.00629517	0.0623654	-0.290953	-1.34508	0.188424	0.403215	-0.428639	-2.27961	0.0293468	0.16462	-0.406944	-2.90906	0.00659612	0.0428474
ENSG00000198483.13	ANKRD35	HGNC:26323	protein_coding	0.390966	3.7138	0.000802898	0.0189412	0.252871	2.15072	0.039706	0.163635	0.106916	0.780951	0.440792	0.654363	0.347689	2.61638	0.0133864	0.113697	0.0562377	0.629551	0.533529	0.704713
ENSG00000135976.21	ANKRD36	HGNC:24079	protein_coding	0.417948	2.14791	0.0396426	0.140359	0.367746	2.0991	0.0443581	0.172699	0.256221	1.16374	0.253495	0.476465	0.339175	2.0312	0.0504986	0.217395	-0.0734198	-0.420568	0.676986	0.809832
ENSG00000196912.13	ANKRD36B	HGNC:29333	protein_coding	0.309013	1.75389	0.0893235	0.227436	0.0554947	0.291736	0.772503	0.875097	0.248159	1.24349	0.223068	0.443766	0.195693	1.19263	0.241667	0.497104	-0.306608	-1.72233	0.0949816	0.241152
ENSG00000291127.1	ANKRD36BP2	NA	lncRNA	-0.151642	-0.767252	0.448731	0.626866	-0.263675	-1.4611	0.15442	0.351716	-0.774942	-2.70943	0.0109079	0.0784524	0.360034	1.57074	0.12595	0.353511	NA	NA	NA	NA
ENSG00000174501.15	ANKRD36C	HGNC:32946	protein_coding	0.15556	0.946725	0.351094	0.539651	0.166607	0.91792	0.366007	0.577241	-0.0791874	-0.472209	0.640106	0.798755	0.226069	1.23857	0.224397	0.478417	0.000249675	0.001782	0.998589	0.999354
ENSG00000186352.9	ANKRD37	HGNC:29593	protein_coding	0.0432712	0.172247	0.864375	0.923818	-0.113978	-0.448514	0.657063	0.80219	0.687592	1.58505	0.123243	0.314706	-0.0640631	-0.206611	0.837631	0.923824	-0.236084	-0.890976	0.379829	0.573489
ENSG00000213337.9	ANKRD39	HGNC:28640	protein_coding	-0.0517691	-0.515186	0.610074	0.75365	-0.0784495	-0.765439	0.450011	0.649816	-0.0238661	-0.202897	0.84055	0.92	0.0714516	0.691458	0.494199	0.713278	0.176346	2.80347	0.00858108	0.0501452
ENSG00000154945.7	ANKRD40	HGNC:28233	protein_coding	0.117154	1.28864	0.20705	0.38642	-0.127962	-1.53015	0.136493	0.327458	0.61161	3.76425	0.00070659	0.0172064	-0.14037	-1.11263	0.274049	0.529928	-0.14582	-2.06766	0.0469711	0.153337
ENSG00000137494.14	ANKRD42	HGNC:26752	protein_coding	-0.141818	-1.29517	0.204817	0.383789	-0.115229	-1.07881	0.289299	0.505089	-0.434405	-3.1479	0.00363757	0.041091	0.0527984	0.576103	0.568523	0.765373	0.136163	1.31804	0.196998	0.382713
ENSG00000247137.9	ANKRD42-DT	HGNC:55590	lncRNA	0.222979	1.1344	0.265316	0.452769	-0.238708	-1.14411	0.261658	0.478457	-0.124683	-0.639911	0.526962	0.719887	0.172507	0.832948	0.410967	0.651263	-0.410516	-2.44143	0.0204369	0.0890247
ENSG00000065413.20	ANKRD44	HGNC:25259	protein_coding	-0.0586689	-0.457036	0.650829	0.784854	-0.153141	-1.17605	0.248857	0.465688	0.0358883	0.277976	0.782888	0.886555	-0.176285	-1.16092	0.254148	0.510165	-0.321384	-2.72493	0.010407	0.0570189
ENSG00000183831.7	ANKRD45	HGNC:24786	protein_coding	0.180719	1.08606	0.285816	0.4744	-0.0223277	-0.145694	0.885141	0.940336	-0.34373	-1.55599	0.129952	0.325052	-0.17627	-0.911908	0.368547	0.616481	0.274705	0.82474	0.415722	0.605659
ENSG00000186106.11	ANKRD46	HGNC:27229	protein_coding	-0.354367	-2.94541	0.00606734	0.0509303	-0.240029	-2.29759	0.0287612	0.138066	-0.20449	-2.13992	0.0403921	0.163944	-0.188911	-1.64869	0.108867	0.327609	-0.233727	-3.19267	0.00319091	0.0270957
ENSG00000168876.9	ANKRD49	HGNC:25970	protein_coding	0.152558	1.18871	0.243572	0.428173	0.170314	1.42901	0.163368	0.363313	0.0138191	0.09486	0.92504	0.963854	0.24288	2.12018	0.0417332	0.197341	0.105665	1.18292	0.245696	0.440262
ENSG00000151458.12	ANKRD50	HGNC:29223	protein_coding	-0.432388	-3.41325	0.00180507	0.0279076	-0.298974	-2.99083	0.00552683	0.0587147	-0.366981	-4.00458	0.000363782	0.0123489	-0.0941137	-0.712206	0.48143	0.704654	-0.355701	-2.76811	0.00936263	0.0531543
ENSG00000139645.11	ANKRD52	HGNC:26614	protein_coding	-0.213074	-3.03997	0.00477525	0.0449557	-0.40588	-4.71561	5.23367e-05	0.0066625	-0.133246	-1.3844	0.176185	0.388665	-0.0733176	-0.8165	0.420172	0.658472	-0.143579	-2.31142	0.0275133	0.107879
ENSG00000144031.12	ANKRD53	HGNC:25691	protein_coding	NA	NA	NA	NA	NA	NA	NA	NA	-0.286519	-0.892777	0.378898	0.602445	NA	NA	NA	NA	-0.620351	-3.64153	0.000962783	0.012977
ENSG00000100124.15	ANKRD54	HGNC:25185	protein_coding	-0.0613682	-0.830647	0.412519	0.59456	-0.127883	-1.553	0.130946	0.31984	-0.043716	-0.494841	0.624224	0.788229	-0.01341	-0.181955	0.856751	0.9343	-0.0521403	-0.786611	0.437389	0.623877
ENSG00000164512.18	ANKRD55	HGNC:25681	protein_coding	-0.804503	-3.12067	0.00388333	0.0403773	-0.799559	-2.92332	0.00654251	0.0636696	-0.990048	-3.56343	0.0012158	0.0225688	-0.842315	-1.86179	0.0717176	0.261738	NA	NA	NA	NA
ENSG00000135299.17	ANKRD6	HGNC:17280	protein_coding	-0.360457	-3.29936	0.00243931	0.0324525	-0.343227	-2.76033	0.00976749	0.0778091	-0.448503	-2.96648	0.00577697	0.0538269	-0.179285	-0.931961	0.358244	0.607817	-0.0247459	-0.142729	0.887441	0.940621
ENSG00000230778.2	ANKRD63	HGNC:40027	protein_coding	0.463137	1.69989	0.0991725	0.243085	0.164727	0.632563	0.531832	0.71318	0.200528	0.605413	0.549365	0.735925	0.499768	1.21583	0.232828	0.488195	0.433745	1.41022	0.168276	0.347217
ENSG00000235098.9	ANKRD65	HGNC:42950	protein_coding	0.220745	1.75997	0.0882692	0.225829	0.268853	1.78788	0.0839577	0.247681	0.842424	4.40819	0.000118949	0.00747001	0.209715	1.59666	0.120043	0.344931	0.0237295	0.245489	0.807671	0.894076
ENSG00000230062.7	ANKRD66	HGNC:44669	protein_coding	NA	NA	NA	NA	NA	NA	NA	NA	0.818584	1.46202	0.153936	0.358905	NA	NA	NA	NA	NA	NA	NA	NA
ENSG00000156381.9	ANKRD9	HGNC:20096	protein_coding	0.14379	1.20011	0.239181	0.423907	0.0547686	0.534364	0.597042	0.7611	0.160499	1.05341	0.300376	0.525302	0.20614	1.67172	0.104204	0.319602	-0.0999534	-0.94977	0.349461	0.544869
ENSG00000064999.16	ANKS1A	HGNC:20961	protein_coding	0.055999	0.678363	0.50257	0.672329	-0.0283928	-0.347551	0.730612	0.849539	0.0267924	0.230351	0.819342	0.907543	0.122518	1.01684	0.316755	0.570288	-0.0447947	-0.494264	0.62455	0.773007
ENSG00000185046.20	ANKS1B	HGNC:24600	protein_coding	-0.0735035	-0.746926	0.460731	0.6369	-0.0866611	-0.84963	0.402284	0.609542	-0.119384	-0.827395	0.414377	0.630501	-0.135661	-1.23203	0.226798	0.480832	0.135645	1.89274	0.0676144	0.19481
ENSG00000168096.15	ANKS3	HGNC:29422	protein_coding	0.0330053	0.368925	0.714689	0.829244	0.055159	0.5271	0.602014	0.76471	0.209129	2.1016	0.0438655	0.171433	0.0378601	0.38424	0.703309	0.851224	-0.0467844	-0.57745	0.567741	0.731676
ENSG00000175311.7	ANKS4B	HGNC:26795	protein_coding	NA	NA	NA	NA	NA	NA	NA	NA	NA	NA	NA	NA	NA	NA	NA	NA	-0.214166	-0.976567	0.336226	0.532619
ENSG00000165138.18	ANKS6	HGNC:26724	protein_coding	0.296898	2.95849	0.00587078	0.0499856	-0.10797	-1.29397	0.205583	0.415967	0.104173	0.963245	0.342926	0.568341	0.0649278	0.667586	0.509121	0.724626	0.152541	1.23642	0.225483	0.41673
ENSG00000206199.11	ANKUB1	HGNC:29642	protein_coding	NA	NA	NA	NA	NA	NA	NA	NA	0.667526	1.2592	0.217486	0.437599	NA	NA	NA	NA	NA	NA	NA	NA
ENSG00000163516.14	ANKZF1	HGNC:25527	protein_coding	0.432077	3.19892	0.0031717	0.036774	0.168366	1.348	0.187785	0.395402	0.519207	3.26862	0.00266497	0.0339519	0.442981	3.00381	0.00510637	0.0677884	0.422367	3.47745	0.00150559	0.0167992
ENSG00000011426.11	ANLN	HGNC:14082	protein_coding	0.107378	0.391864	0.69787	0.817356	-0.27193	-1.01621	0.317907	0.532992	0.722022	2.09942	0.0441322	0.172035	-0.464488	-1.78603	0.0836398	0.283842	-0.507122	-1.86554	0.0718555	0.202564
ENSG00000131620.18	ANO1	HGNC:21625	protein_coding	0.0830868	0.495778	0.623545	0.763684	0.382928	1.69183	0.101078	0.2758	-0.247251	-0.854326	0.39954	0.619218	-0.334609	-1.76732	0.0865853	0.289299	-0.268862	-1.06393	0.295449	0.491904
ENSG00000160746.13	ANO10	HGNC:25519	protein_coding	0.00217664	0.0306845	0.975718	0.986762	0.0324765	0.44617	0.65869	0.803093	0.117364	1.41971	0.165735	0.374529	-0.034254	-0.397629	0.693509	0.845385	0.0187859	0.217833	0.828964	0.906765
ENSG00000047617.17	ANO2	HGNC:1183	protein_coding	1.31783	3.49466	0.00146028	0.0250684	1.27124	4.05408	0.000330658	0.0143366	0.730216	3.64862	0.000965986	0.0200582	1.53336	5.58595	3.45918e-06	0.00389074	1.10046	3.47389	0.00151551	0.0168134
ENSG00000134343.14	ANO3	HGNC:14004	protein_coding	-0.352392	-2.38305	0.023497	0.105006	-0.318809	-1.89569	0.0677968	0.219148	-0.975946	-3.78802	0.000666352	0.0165821	-0.0730511	-0.225048	0.823383	0.916343	NA	NA	NA	NA
ENSG00000151572.18	ANO4	HGNC:23837	protein_coding	-0.344708	-2.69775	0.011187	0.0694192	-0.426951	-2.98424	0.00561896	0.0591332	0.171942	1.04279	0.305169	0.53056	-0.295094	-2.09308	0.0442477	0.202724	-0.47831	-1.97216	0.0574272	0.175141
ENSG00000171714.13	ANO5	HGNC:27337	protein_coding	0.00432302	0.0370567	0.970677	0.984242	-0.0700905	-0.662402	0.512788	0.698589	-0.0656872	-0.50255	0.618855	0.784921	0.108701	1.10307	0.278115	0.533464	0.198506	0.907423	0.371074	0.565543
ENSG00000177119.17	ANO6	HGNC:25240	protein_coding	0.624185	3.10553	0.00406758	0.041522	0.80341	3.29156	0.00261359	0.0399919	0.415254	1.9365	0.0620948	0.209654	0.462884	2.67287	0.0116975	0.105363	0.705351	3.30723	0.00238685	0.0224245
ENSG00000146205.15	ANO7	HGNC:31677	protein_coding	0.254882	1.16677	0.252193	0.43799	0.218527	0.667738	0.509423	0.695599	0.8633	3.12115	0.00389684	0.0424533	0.488251	1.72864	0.0933858	0.301029	-0.0446102	-0.174608	0.862506	0.925885
ENSG00000074855.11	ANO8	HGNC:29329	protein_coding	0.245881	2.16071	0.0385536	0.137892	0.065971	0.576002	0.568925	0.741643	0.538247	3.98388	0.000385274	0.0126065	0.415843	3.03097	0.00476254	0.0654284	0.0843421	0.960588	0.344077	0.539975
ENSG00000011201.12	ANOS1	HGNC:6211	protein_coding	0.463589	2.33181	0.0264369	0.111303	0.418388	2.03114	0.0513625	0.188037	0.302815	1.35335	0.185863	0.400464	0.612763	2.08562	0.0450959	0.20499	0.707289	2.22199	0.0336657	0.123231
ENSG00000140350.15	ANP32A	HGNC:13233	protein_coding	-0.114123	-1.46893	0.151917	0.317894	-0.202019	-3.2743	0.00267919	0.0402305	-0.0994869	-1.3257	0.194687	0.411245	-0.242819	-2.61026	0.0135849	0.113969	-0.135057	-1.96944	0.0577527	0.175696
ENSG00000136938.9	ANP32B	HGNC:16677	protein_coding	0.357183	2.84137	0.00786762	0.05805	0.186977	1.59734	0.120708	0.304338	0.540305	4.78808	3.99479e-05	0.00437569	-0.0127954	-0.10267	0.918857	0.964287	0.00168395	0.0178913	0.985838	0.993108
ENSG00000143401.15	ANP32E	HGNC:16673	protein_coding	0.327602	2.52557	0.0168723	0.0873284	0.168586	1.50273	0.1434	0.336888	0.0725995	0.4883	0.628803	0.79173	0.266513	1.56585	0.127157	0.355123	0.127306	1.50622	0.141976	0.311165
ENSG00000166825.15	ANPEP	HGNC:500	protein_coding	0.119623	0.404145	0.688888	0.811764	1.00896	2.7605	0.00983941	0.0780815	0.466466	1.72204	0.095116	0.272379	0.629606	2.39205	0.0227236	0.145102	0.450621	1.87907	0.0695167	0.198108
ENSG00000103254.10	ANTKMT	HGNC:14152	protein_coding	-0.306715	-2.47467	0.0190054	0.0936259	-0.250192	-2.39869	0.0228982	0.12262	0.12972	0.931297	0.358942	0.583626	-0.224037	-1.76764	0.0865305	0.2892	-0.122874	-1.04202	0.305335	0.501977
ENSG00000169604.21	ANTXR1	HGNC:21014	protein_coding	0.472837	2.75375	0.00980192	0.0646975	0.589521	3.17099	0.00354286	0.0470106	0.384848	1.95755	0.0594622	0.204354	0.484082	2.22494	0.0332893	0.175776	0.466123	2.9454	0.00606724	0.0406794
ENSG00000163297.18	ANTXR2	HGNC:21732	protein_coding	0.0931506	0.493863	0.624881	0.764555	0.36124	1.73754	0.0925855	0.261373	0.10543	0.589907	0.559556	0.743391	-0.070261	-0.471952	0.640121	0.811451	0.520711	2.71754	0.0105961	0.0577482
ENSG00000135046.14	ANXA1	HGNC:533	protein_coding	1.12148	3.59984	0.00110766	0.0220685	1.24034	4.18944	0.000236862	0.0123126	1.05747	3.11328	0.00399502	0.0428983	0.259198	1.40744	0.168863	0.412299	0.922171	4.15194	0.000233883	0.00542443
ENSG00000122359.18	ANXA11	HGNC:535	protein_coding	-0.106371	-1.36518	0.182012	0.356204	-0.0187602	-0.235849	0.815158	0.901041	-0.321281	-2.35826	0.024891	0.124328	-0.0107993	-0.111086	0.912233	0.960739	-0.191992	-1.62467	0.114211	0.270714
ENSG00000182718.18	ANXA2	HGNC:537	protein_coding	1.36279	4.78927	4.02548e-05	0.00584052	1.89323	5.198	1.4699e-05	0.0038157	0.937531	3.81632	0.000616747	0.0160935	0.84416	3.77168	0.000665087	0.0258213	1.41766	5.27083	1.05923e-05	0.00095224
ENSG00000177721.5	ANXA2R	HGNC:33463	protein_coding	-0.0370608	-0.110168	0.912985	0.951907	0.0343487	0.126585	0.900116	0.948902	0.640368	2.79657	0.00881784	0.0688471	-0.359453	-1.27732	0.210558	0.462279	0.16938	0.669534	0.508034	0.682931
ENSG00000215068.10	ANXA2R-AS1	HGNC:27208	lncRNA	-0.20628	-0.72721	0.472549	0.646878	0.454504	1.19514	0.241426	0.457741	0.456916	1.61019	0.117558	0.306479	-0.391112	-0.996122	0.326566	0.57932	0.337161	1.16215	0.253907	0.448682
ENSG00000177738.6	ANXA2R-OT1	HGNC:48996	lncRNA	0.284714	1.53221	0.135603	0.294974	0.0682042	0.351945	0.727348	0.847027	0.453843	2.54822	0.0160368	0.0973052	-0.15412	-0.901084	0.374188	0.621598	-0.353893	-2.39829	0.022576	0.0950882
ENSG00000138772.13	ANXA3	HGNC:541	protein_coding	0.900491	4.08659	0.00028998	0.012498	1.22066	4.87202	3.4797e-05	0.00560468	1.04371	3.83663	0.000583376	0.0157011	0.778143	4.36513	0.000121601	0.012385	0.925764	4.272	0.000166337	0.00444297
ENSG00000196975.16	ANXA4	HGNC:542	protein_coding	0.102308	0.987863	0.330861	0.51961	0.219252	1.64929	0.109559	0.289403	0.271784	1.30748	0.200796	0.418242	0.00608712	0.0418728	0.966857	0.985463	0.111866	0.763913	0.450605	0.635731
ENSG00000164111.15	ANXA5	HGNC:543	protein_coding	0.505227	3.17321	0.00340945	0.0376067	0.638999	3.63379	0.00105518	0.0253576	0.669162	4.23525	0.000192358	0.00908276	0.303381	2.15214	0.0389302	0.189963	0.612426	3.5392	0.00129655	0.0156175
ENSG00000197043.15	ANXA6	HGNC:544	protein_coding	-0.368593	-2.64623	0.0126672	0.0744205	-0.275017	-2.41901	0.0218601	0.119954	-0.244657	-1.95468	0.0597488	0.20489	-0.225378	-1.71757	0.0954129	0.304611	-0.413056	-3.03293	0.00485452	0.0353676
ENSG00000138279.16	ANXA7	HGNC:545	protein_coding	0.0475711	0.509109	0.614277	0.756719	0.0291934	0.328141	0.745092	0.858832	-0.0316291	-0.322113	0.749543	0.865518	-0.0158468	-0.138427	0.890759	0.950846	0.00366955	0.0435465	0.965541	0.983776
ENSG00000143412.10	ANXA9	HGNC:547	protein_coding	0.54687	2.12426	0.0417207	0.143996	0.479126	1.71674	0.0963727	0.26802	0.753999	3.58363	0.00115143	0.0219786	0.06559	0.305494	0.761942	0.882949	0.246396	1.66324	0.106185	0.258191
ENSG00000136250.12	AOAH	HGNC:548	protein_coding	-0.180554	-0.658118	0.515316	0.682618	0.650979	2.68332	0.0117631	0.0856733	0.108868	0.30854	0.759764	0.872344	-0.252414	-0.891806	0.379067	0.625232	-0.448395	-2.45595	0.0197595	0.087139
ENSG00000131480.9	AOC2	HGNC:549	protein_coding	0.807412	4.449	0.000103282	0.00823239	0.172338	0.777541	0.442949	0.643954	0.179541	0.719573	0.477212	0.681853	0.526279	2.55224	0.015608	0.122619	0.459867	2.00829	0.0532538	0.166773
ENSG00000131471.7	AOC3	HGNC:550	protein_coding	1.05515	2.60391	0.0140813	0.0788468	2.31095	4.75066	5.08986e-05	0.00656213	-0.015278	-0.049436	0.960893	0.979718	0.38293	1.09566	0.281458	0.536518	0.459363	1.74635	0.0906073	0.234333
ENSG00000148120.18	AOPEP	HGNC:1361	protein_coding	-0.326287	-2.33654	0.0260954	0.11082	-0.403836	-3.51427	0.0014265	0.0299865	0.10449	0.847984	0.402988	0.622166	-0.48071	-3.30606	0.00231826	0.0467717	-0.423613	-3.1054	0.00400122	0.0313163
ENSG00000138356.14	AOX1	HGNC:553	protein_coding	0.836487	2.06	0.0479334	0.156073	1.72874	3.00931	0.00535819	0.0582094	0.0549184	0.249261	0.804814	0.899703	0.256189	0.965618	0.341382	0.592396	0.0806856	0.256638	0.799128	0.888081
ENSG00000138660.12	AP1AR	HGNC:28808	protein_coding	-0.218631	-1.81369	0.0794076	0.211449	-0.165104	-1.53476	0.135359	0.326067	-0.269799	-1.86118	0.0722859	0.230434	-0.0844205	-0.630535	0.532763	0.739915	-0.236045	-2.94508	0.00602412	0.0405011
ENSG00000260526.1	AP1AR-DT	HGNC:55391	lncRNA	-0.129151	-0.684468	0.498761	0.669115	0.327859	1.77829	0.0855288	0.249533	0.013668	0.0715819	0.943397	0.971759	0.503469	2.22287	0.0333148	0.175776	0.195483	1.25285	0.219483	0.410206
ENSG00000100280.17	AP1B1	HGNC:554	protein_coding	-0.0952199	-1.5051	0.14241	0.304903	-0.114139	-1.61788	0.116192	0.298457	0.0214187	0.22605	0.822656	0.909396	0.00703055	0.0838128	0.933721	0.970333	0.0325977	0.444894	0.659439	0.798152
ENSG00000166747.13	AP1G1	HGNC:555	protein_coding	-0.0493965	-0.824871	0.415742	0.59735	-0.18309	-3.22289	0.00306054	0.0431301	-0.0729715	-0.898323	0.375982	0.599237	-0.0360721	-0.444519	0.65962	0.822892	0.0848918	1.85106	0.0735585	0.205766
ENSG00000213983.12	AP1G2	HGNC:556	protein_coding	0.766338	2.92878	0.0063679	0.0521653	0.220029	0.946235	0.351802	0.564337	0.46706	1.65542	0.108068	0.292193	0.849213	3.32422	0.00224284	0.0462016	0.487653	3.07091	0.00443781	0.0335021
ENSG00000258727.1	AP1G2-AS1	HGNC:55442	lncRNA	0.524657	1.85581	0.0730006	0.200691	0.254771	1.07788	0.28971	0.505432	-0.253316	-0.841155	0.406744	0.62507	0.250691	0.848521	0.402387	0.644153	0.690913	3.23548	0.00287142	0.0252237
ENSG00000072958.9	AP1M1	HGNC:13667	protein_coding	-0.0831124	-1.12677	0.268477	0.456242	-0.0249283	-0.407479	0.68656	0.820766	0.0359501	0.408548	0.685698	0.826469	0.127971	1.67612	0.103332	0.318077	-0.0193541	-0.257551	0.798429	0.887858
ENSG00000106367.15	AP1S1	HGNC:559	protein_coding	-0.396088	-2.74194	0.0100628	0.0655096	-0.280292	-2.00338	0.0543025	0.193817	-0.252928	-1.49108	0.146181	0.346989	-0.316941	-1.85901	0.0721716	0.262578	-0.372298	-3.37045	0.00199805	0.0201886
ENSG00000182287.15	AP1S2	HGNC:560	protein_coding	-0.420889	-3.06035	0.00453424	0.0438219	-0.181524	-1.55233	0.131107	0.32015	-0.246154	-1.85614	0.0730218	0.231644	-0.24676	-1.7272	0.0936474	0.30154	-0.373684	-3.8301	0.000573662	0.00953574
ENSG00000152056.18	AP1S3	HGNC:18971	protein_coding	-0.219714	-1.4997	0.143798	0.306824	0.0461884	0.246237	0.807182	0.896178	-0.148819	-0.725161	0.473826	0.679372	0.0309739	0.183442	0.855594	0.933822	-0.330855	-1.96657	0.0580981	0.17622
ENSG00000196961.13	AP2A1	HGNC:561	protein_coding	-0.111964	-1.37083	0.180263	0.354164	-0.104012	-1.43905	0.160526	0.359529	0.0596798	0.469683	0.64189	0.799756	0.137257	1.47112	0.150896	0.388766	0.100807	1.48467	0.147572	0.318948
ENSG00000183020.15	AP2A2	HGNC:562	protein_coding	-0.135663	-2.06603	0.0472609	0.154786	-0.193416	-2.69933	0.0113193	0.0840076	-0.0770326	-0.646825	0.522536	0.716961	0.00685264	0.0917323	0.927475	0.968487	0.0116074	0.142005	0.887981	0.940989
ENSG00000006125.18	AP2B1	HGNC:563	protein_coding	-0.102761	-1.47035	0.151535	0.317718	-0.186565	-2.85558	0.0077371	0.0688637	-0.139504	-1.96887	0.0580221	0.201388	-0.0769683	-0.825123	0.415331	0.654708	-0.070692	-1.01467	0.317994	0.51462
ENSG00000161203.14	AP2M1	HGNC:564	protein_coding	-0.255086	-2.66747	0.0120363	0.0722197	-0.172093	-1.99002	0.0558028	0.197185	-0.115557	-0.875642	0.388002	0.609265	-0.0830017	-1.07201	0.291629	0.547716	-0.119805	-2.43671	0.0206616	0.089645
ENSG00000042753.12	AP2S1	HGNC:565	protein_coding	-0.277345	-2.30028	0.0283183	0.116065	-0.175653	-1.80222	0.0816019	0.243707	-0.184133	-1.24343	0.223108	0.443766	-0.119786	-1.17806	0.247347	0.502821	-0.106761	-1.80958	0.0799143	0.21722
ENSG00000132842.15	AP3B1	HGNC:566	protein_coding	0.114034	1.13568	0.264789	0.452314	0.0814809	0.762253	0.451881	0.651239	0.0837204	0.867593	0.392326	0.613141	0.0389182	0.406348	0.687156	0.84109	0.163834	1.69717	0.0995273	0.248729
ENSG00000103723.17	AP3B2	HGNC:567	protein_coding	-0.248203	-2.26194	0.030853	0.121863	-0.251054	-2.48914	0.0185997	0.109899	-0.145928	-0.805823	0.426567	0.641946	0.100364	0.788046	0.436393	0.670799	-0.116705	-1.62784	0.113523	0.269512
ENSG00000065000.20	AP3D1	HGNC:568	protein_coding	-0.0630744	-1.09858	0.280404	0.468686	-0.143897	-2.74073	0.010243	0.0794052	-0.0597199	-0.654308	0.517769	0.712963	0.00238573	0.039752	0.968535	0.986084	-0.0653184	-1.12934	0.267284	0.4627
ENSG00000185009.13	AP3M1	HGNC:569	protein_coding	-0.0412045	-0.434575	0.666878	0.796788	-0.128491	-1.42376	0.164869	0.365571	-0.0996703	-1.18028	0.246925	0.469198	-0.194639	-2.22119	0.0334394	0.175828	-0.136774	-1.86351	0.0717387	0.202293
ENSG00000070718.12	AP3M2	HGNC:570	protein_coding	-0.366976	-3.54624	0.00126457	0.0233057	-0.354604	-3.70748	0.000850561	0.022324	-0.348289	-2.89098	0.00698023	0.0604239	-0.26956	-2.85911	0.00736949	0.0815754	-0.286854	-3.84104	0.000556566	0.00935471
ENSG00000177879.17	AP3S1	HGNC:2013	protein_coding	-0.156948	-1.80627	0.0805846	0.213369	-0.0880665	-1.12192	0.270825	0.486914	0.13703	1.04525	0.304039	0.529205	-0.0199335	-0.191278	0.8495	0.930714	0.0505171	0.861303	0.395582	0.588503
ENSG00000157823.17	AP3S2	HGNC:571	protein_coding	-0.030062	-0.549977	0.586273	0.736535	-0.0283094	-0.488075	0.629057	0.783744	-0.0319862	-0.382551	0.70468	0.838345	0.0273347	0.35131	0.727628	0.863779	0.00946952	0.162242	0.872152	0.931531
ENSG00000134262.13	AP4B1	HGNC:572	protein_coding	-0.0825053	-1.2843	0.208544	0.388101	-0.0492268	-0.68318	0.499754	0.688391	-0.315149	-2.76679	0.00948598	0.0723577	-0.00919009	-0.109118	0.913782	0.961659	-0.0782173	-0.864103	0.394065	0.587388
ENSG00000226167.1	AP4B1-AS1	HGNC:44114	lncRNA	0.151733	0.490313	0.627362	0.766575	0.181057	0.519004	0.607579	0.768482	NA	NA	NA	NA	0.399495	1.3776	0.17776	0.423073	0.191799	1.04732	0.302924	0.49926
ENSG00000081014.11	AP4E1	HGNC:573	protein_coding	-0.0111491	-0.122751	0.903096	0.945821	0.103933	1.1949	0.241521	0.45787	-0.0725645	-0.744176	0.462409	0.670456	-0.0223858	-0.188132	0.851945	0.931844	-0.165877	-2.48432	0.018495	0.083749
ENSG00000221838.10	AP4M1	HGNC:574	protein_coding	0.0482672	0.598657	0.553747	0.712217	-0.161828	-2.08671	0.0455434	0.175381	-0.0242979	-0.232954	0.817338	0.906554	-0.0368114	-0.323092	0.7487	0.875271	-0.109475	-1.45844	0.154621	0.328662
ENSG00000100478.16	AP4S1	HGNC:575	protein_coding	-0.411463	-4.06279	0.000306302	0.0126897	-0.310357	-2.83089	0.00822163	0.0707865	-0.420994	-3.44887	0.00165212	0.0265354	-0.33552	-2.82561	0.00801369	0.0853966	-0.354532	-4.09303	0.000275611	0.00602164
ENSG00000254470.3	AP5B1	HGNC:25104	protein_coding	0.0872886	1.02287	0.314278	0.503551	0.0138329	0.1474	0.883806	0.939597	0.028133	0.276594	0.78394	0.887425	-0.0328784	-0.328794	0.744426	0.873396	-0.252737	-3.19805	0.00314641	0.0268574
ENSG00000053770.12	AP5M1	HGNC:20192	protein_coding	-0.15081	-1.78031	0.0848201	0.220573	-0.0738569	-0.806364	0.426402	0.630564	-0.136248	-1.48795	0.14693	0.348022	0.0174413	0.225732	0.822827	0.916016	-0.171895	-2.43337	0.0208217	0.0901
ENSG00000125843.11	AP5S1	HGNC:15875	protein_coding	-0.177825	-1.84318	0.0748744	0.203608	6.75643e-05	0.000802827	0.999365	0.999679	-0.221293	-2.294	0.0287724	0.134342	-0.177615	-1.54808	0.131308	0.361159	-0.10721	-1.11657	0.272624	0.468129
ENSG00000242802.9	AP5Z1	HGNC:22197	protein_coding	-0.0140936	-0.183317	0.855742	0.918199	-0.094223	-1.31647	0.198022	0.40681	-0.0442121	-0.439964	0.663035	0.81282	0.148458	1.405	0.16953	0.41315	-0.0185678	-0.24085	0.811233	0.895849
ENSG00000120868.14	APAF1	HGNC:576	protein_coding	-0.0847443	-0.891493	0.379526	0.56519	-0.0690733	-0.743048	0.463252	0.660135	-0.0751772	-0.805029	0.426973	0.642301	-0.0238192	-0.233219	0.817057	0.912886	0.218258	2.36635	0.0242892	0.0998573
ENSG00000107282.9	APBA1	HGNC:578	protein_coding	-0.276491	-2.69068	0.0113802	0.0699341	-0.207452	-2.22568	0.033725	0.151058	-0.0979787	-0.610347	0.546127	0.733934	-0.0618651	-0.535618	0.595877	0.785525	-0.083368	-1.05971	0.297337	0.493837
ENSG00000034053.15	APBA2	HGNC:579	protein_coding	-0.253766	-2.30192	0.028214	0.115747	-0.273237	-2.7185	0.0108086	0.0818081	0.0770593	0.46892	0.64244	0.800025	-0.00616041	-0.0539916	0.957273	0.981494	-0.0305271	-0.509274	0.61411	0.765509
ENSG00000011132.12	APBA3	HGNC:580	protein_coding	0.217402	1.69585	0.0999273	0.244365	-0.00336803	-0.0271798	0.978497	0.989233	0.394354	2.90741	0.00669989	0.0590945	0.124608	0.987969	0.330483	0.582344	-0.122015	-1.42345	0.164439	0.341892
ENSG00000166313.20	APBB1	HGNC:581	protein_coding	-0.294057	-3.24718	0.00279684	0.0347944	-0.312563	-3.81993	0.00062739	0.0192773	-0.0173203	-0.152011	0.88017	0.940405	-0.232028	-2.49869	0.0177179	0.128422	-0.0315939	-0.426851	0.672392	0.806827
ENSG00000077420.16	APBB1IP	HGNC:17379	protein_coding	0.0703718	0.194739	0.846882	0.913068	0.590832	1.65744	0.108115	0.287322	0.0299917	0.0827345	0.934602	0.966989	0.02836	0.0740891	0.941402	0.973413	-0.0638449	-0.2016	0.841529	0.91375
ENSG00000163697.17	APBB2	HGNC:582	protein_coding	0.048747	0.461528	0.647639	0.782494	0.0368345	0.424088	0.674538	0.813427	0.405842	2.9015	0.00679938	0.0594985	-0.052395	-0.586189	0.561807	0.760721	-0.280491	-2.74253	0.00996867	0.0551873
ENSG00000113108.20	APBB3	HGNC:20708	protein_coding	-0.168875	-1.883	0.0691043	0.194021	-0.163417	-1.60552	0.118892	0.301954	0.149631	1.27936	0.210322	0.429536	-0.0496702	-0.596261	0.555141	0.755763	0.0144097	0.206852	0.837457	0.911653
ENSG00000134982.17	APC	HGNC:583	protein_coding	-0.16874	-1.42613	0.163816	0.333768	-0.101031	-1.011	0.320128	0.534707	0.317942	2.26783	0.0305048	0.139054	-0.331717	-2.20777	0.0344486	0.178648	-0.0171657	-0.238587	0.812972	0.896855
ENSG00000115266.12	APC2	HGNC:24036	protein_coding	0.0934884	1.33337	0.192118	0.36907	-0.0695796	-0.790245	0.435608	0.638342	0.354868	3.671	0.000909123	0.0193974	0.17512	1.58357	0.122996	0.349298	0.296375	3.45086	0.0016121	0.0174745
ENSG00000154856.13	APCDD1	HGNC:15718	protein_coding	0.406603	1.33796	0.190752	0.367657	0.479494	1.63822	0.1122	0.292831	-0.298128	-1.37394	0.179447	0.393252	0.144196	0.534074	0.597007	0.786322	0.616317	3.00107	0.00530102	0.0373032
ENSG00000164062.13	APEH	HGNC:586	protein_coding	-0.179655	-2.15318	0.0391897	0.139301	-0.0824456	-1.1249	0.269581	0.485545	-0.12232	-1.30885	0.200265	0.417643	-0.196543	-1.61133	0.1168	0.340097	-0.107318	-1.23955	0.224301	0.415761
ENSG00000100823.12	APEX1	HGNC:587	protein_coding	-0.0135522	-0.216935	0.829679	0.903422	0.0811944	1.53491	0.135323	0.326022	-0.0991979	-1.17276	0.249881	0.472405	0.0138748	0.1671	0.868329	0.94	-0.00817509	-0.113828	0.910096	0.953373
ENSG00000169188.5	APEX2	HGNC:17889	protein_coding	0.257994	2.06725	0.0471382	0.154525	0.208608	2.0423	0.0500285	0.185246	0.108327	1.04515	0.304086	0.529205	0.140171	1.36028	0.183124	0.428852	0.0220461	0.231382	0.818515	0.900434
ENSG00000117362.13	APH1A	HGNC:29509	protein_coding	0.262906	2.63599	0.0129824	0.0754483	0.294635	2.58759	0.0147729	0.0974695	0.0760402	0.760685	0.452629	0.662641	0.0385965	0.302403	0.764276	0.88427	0.147209	1.74121	0.0914088	0.235374
ENSG00000138613.14	APH1B	HGNC:24080	protein_coding	0.0761688	0.848487	0.402665	0.586573	0.0162558	0.192464	0.84868	0.919945	0.108712	0.915106	0.367245	0.591762	0.136561	1.32356	0.194904	0.444073	0.341221	4.05709	0.000304863	0.00639177
ENSG00000166181.13	API5	HGNC:594	protein_coding	-0.141643	-1.89635	0.0672579	0.19097	-0.147365	-2.3118	0.0278628	0.136281	-0.128362	-1.67897	0.103276	0.28517	-0.204463	-2.61589	0.0134021	0.113697	-0.109116	-1.55718	0.12942	0.293324
ENSG00000149089.13	APIP	HGNC:17581	protein_coding	0.28217	2.3944	0.0228749	0.103639	0.110151	0.890324	0.380401	0.589445	0.34814	2.45497	0.0199399	0.110043	0.0214135	0.176797	0.860767	0.935947	0.061965	0.50152	0.619493	0.769293
ENSG00000169621.11	APLF	HGNC:28724	protein_coding	-0.030481	-0.188217	0.851932	0.915978	-0.0667146	-0.282839	0.779249	0.879346	-0.110763	-0.683708	0.499271	0.699818	-0.0647007	-0.284948	0.777496	0.891876	NA	NA	NA	NA
ENSG00000171388.12	APLN	HGNC:16665	protein_coding	0.906386	3.75531	0.000726716	0.0179213	0.827831	4.07765	0.000316471	0.0139782	0.453988	1.92099	0.0640975	0.214017	0.981124	3.55873	0.00119239	0.033997	0.306955	1.5539	0.130201	0.294311
ENSG00000134817.12	APLNR	HGNC:339	protein_coding	1.33831	2.50467	0.0177921	0.0897048	1.66618	3.90383	0.000520256	0.0173853	0.890374	2.03365	0.0507418	0.186276	0.821794	1.72358	0.0945011	0.30293	2.1762	3.3398	0.00230375	0.0219762
ENSG00000105290.13	APLP1	HGNC:597	protein_coding	-0.136309	-1.41051	0.168336	0.339167	-0.135848	-1.91467	0.0651471	0.214323	0.229854	1.59239	0.121508	0.312144	-0.273031	-2.59464	0.0141044	0.116338	-0.134497	-1.29854	0.203532	0.390976
ENSG00000084234.18	APLP2	HGNC:598	protein_coding	-0.205726	-2.53458	0.0165189	0.0862803	-0.0911489	-1.2541	0.219524	0.432807	-0.235311	-2.90043	0.00681767	0.0596032	-0.0686295	-0.76395	0.45042	0.680591	-0.0128339	-0.167187	0.868292	0.929111
ENSG00000101474.12	APMAP	HGNC:13238	protein_coding	-0.120074	-1.83404	0.0762548	0.205804	-0.0255582	-0.402899	0.689889	0.823272	-0.487039	-3.3192	0.00232874	0.0319079	-0.0578415	-0.724387	0.474022	0.699589	-0.0591517	-0.783336	0.439282	0.625737
ENSG00000084674.15	APOB	HGNC:603	protein_coding	NA	NA	NA	NA	-0.0458245	-0.078957	0.937597	0.968058	NA	NA	NA	NA	NA	NA	NA	NA	NA	NA	NA	NA
ENSG00000244509.4	APOBEC3C	HGNC:17353	protein_coding	-0.00804887	-0.035989	0.971522	0.984662	0.774957	2.84575	0.00792661	0.0695241	0.505717	2.15527	0.0390928	0.161069	0.223942	0.919153	0.364803	0.613547	0.366927	1.55125	0.130834	0.295198
ENSG00000128394.17	APOBEC3F	HGNC:17356	protein_coding	0.306682	0.915845	0.366811	0.554015	0.00203568	0.00605309	0.995211	0.998231	0.608937	1.90234	0.0665129	0.218644	-0.58797	-1.62984	0.112812	0.33432	0.373661	1.41862	0.165831	0.343801
ENSG00000239713.9	APOBEC3G	HGNC:17357	protein_coding	0.309296	0.913908	0.36784	0.554907	0.6597	2.22149	0.034037	0.151731	0.327568	1.13644	0.264599	0.488932	-0.195273	-0.585121	0.562517	0.76105	0.379589	1.32213	0.195647	0.381029
ENSG00000184730.12	APOBR	HGNC:24087	protein_coding	0.906897	2.83604	0.00797234	0.0582862	1.45829	4.8624	3.46294e-05	0.00560468	0.490675	1.61214	0.117204	0.306156	0.598269	1.80956	0.0796425	0.276405	0.217935	0.750034	0.458801	0.642899
ENSG00000130208.10	APOC1	HGNC:607	protein_coding	0.895063	2.16852	0.0380019	0.136635	0.511532	1.60286	0.119712	0.302987	-0.170639	-0.475171	0.638041	0.797393	0.594159	1.61954	0.115188	0.337722	0.765044	2.77826	0.00913177	0.0522676
ENSG00000234906.11	APOC2	HGNC:609	protein_coding	0.790744	1.87148	0.0708511	0.196857	0.920727	1.98278	0.0569078	0.199094	0.431458	1.09785	0.280838	0.505685	0.739807	1.57998	0.124013	0.350946	0.433405	1.24197	0.223475	0.414741
ENSG00000224916.9	APOC4-APOC2	HGNC:44426	protein_coding	1.07094	1.52198	0.138266	0.29882	0.0781694	0.124855	0.90148	0.949593	-0.0577636	-0.121535	0.904062	0.952496	NA	NA	NA	NA	NA	NA	NA	NA
ENSG00000189058.9	APOD	HGNC:612	protein_coding	0.287025	1.38844	0.175013	0.347689	0.421829	1.92632	0.0638689	0.212079	0.68644	3.77968	0.000680452	0.0167893	0.0348855	0.196693	0.845304	0.92815	0.537316	2.50744	0.017777	0.0817057
ENSG00000130203.10	APOE	HGNC:613	protein_coding	1.10137	3.48239	0.00151763	0.0255462	0.5792	1.95709	0.0600417	0.204837	-0.288964	-1.28224	0.209393	0.42852	1.03775	2.79624	0.00869963	0.0896043	0.711816	2.85485	0.00774735	0.0470507
ENSG00000100342.22	APOL1	HGNC:618	protein_coding	0.611169	2.82417	0.00822977	0.0592133	0.92276	4.21741	0.000212758	0.0116856	0.589278	2.71653	0.010749	0.0775904	0.34156	1.54909	0.13112	0.36102	0.568042	2.42259	0.021347	0.0915395
ENSG00000128335.14	APOL2	HGNC:619	protein_coding	-0.0432062	-0.376623	0.709017	0.824962	0.021433	0.177114	0.860613	0.927236	0.108504	0.602869	0.551041	0.737348	0.107997	0.764706	0.449976	0.680224	0.235226	1.27526	0.211852	0.401148
ENSG00000128284.20	APOL3	HGNC:14868	protein_coding	0.256775	1.25514	0.218819	0.399874	0.363313	2.10171	0.0441118	0.172267	0.079413	0.532179	0.59842	0.771521	-0.147973	-0.809346	0.424215	0.661673	0.0633653	0.299247	0.766717	0.868161
ENSG00000100336.18	APOL4	HGNC:14867	protein_coding	2.82376	3.43101	0.00174	0.0273995	1.50678	1.62195	0.115655	0.297889	1.36362	2.25269	0.031603	0.141856	2.67709	3.44676	0.00161718	0.0388527	2.10205	4.29001	0.000160794	0.00435386
ENSG00000221963.6	APOL6	HGNC:14870	protein_coding	1.07103	3.28991	0.00252404	0.0328902	1.09509	2.7923	0.00917564	0.0753005	0.206311	1.01737	0.31696	0.541197	0.969252	2.90743	0.00658941	0.0771848	0.856968	3.41886	0.00176385	0.0185964
ENSG00000178878.13	APOLD1	HGNC:25268	protein_coding	2.02991	5.67128	3.25848e-06	0.00323473	1.68431	4.71579	5.6065e-05	0.00682729	1.82789	5.24448	1.10656e-05	0.00227369	1.64207	4.90194	2.68394e-05	0.00696571	1.74044	6.52534	3.2825e-07	0.00015409
ENSG00000204444.11	APOM	HGNC:13916	protein_coding	0.347523	1.47518	0.150241	0.315919	0.0825049	0.295986	0.769287	0.873061	0.056636	0.242379	0.810093	0.902552	0.177811	0.497874	0.621932	0.800735	-0.133757	-0.573441	0.570419	0.733724
ENSG00000184831.14	APOO	HGNC:28727	protein_coding	-0.192276	-1.83623	0.075922	0.205284	-0.147059	-1.62962	0.113675	0.294803	-0.178405	-1.6233	0.114717	0.302105	-0.159091	-1.47878	0.148848	0.386283	-0.423538	-4.2301	0.000187286	0.00475387
ENSG00000155008.16	APOOL	HGNC:24009	protein_coding	-0.218817	-2.40129	0.0225164	0.102798	-0.229613	-2.53592	0.0166799	0.103739	-0.321904	-2.99435	0.0053844	0.051596	-0.143912	-1.37979	0.177093	0.422262	-0.155374	-1.47995	0.148822	0.320507
ENSG00000142192.22	APP	HGNC:620	protein_coding	-0.32034	-2.95295	0.00595332	0.0504203	-0.162083	-1.89659	0.0675817	0.218762	-0.0638313	-0.638867	0.527632	0.72028	-0.251844	-2.34247	0.0254515	0.153237	-0.193278	-2.20498	0.0348819	0.126198
ENSG00000273492.6	APP-DT	HGNC:55075	lncRNA	-0.246553	-0.94587	0.351546	0.540089	-0.227114	-0.76711	0.44908	0.648962	-0.596405	-2.41488	0.0218713	0.116137	-0.270792	-1.08408	0.286328	0.542059	-0.624414	-2.6541	0.0123654	0.0639241
ENSG00000230606.11	APPAT	HGNC:56009	lncRNA	-0.172398	-1.07219	0.291929	0.48094	-0.350764	-2.73715	0.0103321	0.0797475	-0.341539	-1.68966	0.101248	0.28205	0.10307	0.520568	0.606249	0.79124	-0.29703	-1.72343	0.0947716	0.240743
ENSG00000062725.10	APPBP2	HGNC:622	protein_coding	-0.0739491	-0.86896	0.391541	0.575567	-0.160804	-2.73593	0.0103628	0.0798278	-0.0991176	-0.947112	0.350953	0.575954	-0.117756	-1.31143	0.198922	0.4485	-0.00619788	-0.0922531	0.927081	0.962155
ENSG00000157500.12	APPL1	HGNC:24035	protein_coding	-0.244225	-2.87448	0.00724639	0.0557102	-0.198674	-2.39528	0.0230768	0.123153	-0.126199	-1.41625	0.166737	0.37589	-0.182053	-2.1181	0.0419214	0.197612	-0.0533468	-0.661959	0.512813	0.687322
ENSG00000136044.12	APPL2	HGNC:18242	protein_coding	0.401567	2.42599	0.0213053	0.0996098	0.203763	1.33477	0.19206	0.399532	-0.0503005	-0.346773	0.731122	0.853804	0.245858	1.54618	0.131771	0.361773	0.199322	2.34974	0.0252262	0.102251
ENSG00000198590.12	APRG1	HGNC:24082	lncRNA	0.458635	1.99476	0.0549163	0.168899	0.67733	1.94669	0.0610221	0.20688	NA	NA	NA	NA	0.661722	3.07985	0.00419834	0.0617057	0.649025	3.67306	0.000883388	0.0123397
ENSG00000198931.11	APRT	HGNC:626	protein_coding	-0.00235067	-0.0241477	0.980889	0.989328	0.248069	2.74784	0.0100682	0.0787645	0.00338233	0.0312326	0.975286	0.987437	-0.00917871	-0.0901821	0.928697	0.968957	-0.220115	-1.53604	0.134515	0.300361
ENSG00000214293.11	APTR	HGNC:44173	lncRNA	-0.0619238	-0.461068	0.647966	0.782789	-0.135904	-0.976136	0.33683	0.550026	-0.378741	-3.89906	0.000487078	0.0142953	0.188111	1.57965	0.123894	0.350771	-0.0919688	-0.863609	0.394332	0.587532
ENSG00000137074.20	APTX	HGNC:15984	protein_coding	-0.0675112	-0.885234	0.382839	0.567905	-0.159573	-2.39669	0.0230028	0.123026	-0.187107	-2.75107	0.00985731	0.0739887	-0.0888814	-0.988694	0.330133	0.582094	-0.221163	-3.22424	0.00293837	0.0256167
ENSG00000240583.14	AQP1	HGNC:633	protein_coding	1.97287	2.94011	0.00618972	0.0513464	1.20097	1.78205	0.0852332	0.249227	0.569108	1.19092	0.242848	0.464388	0.56161	1.74979	0.089806	0.295562	1.96894	3.96554	0.000435507	0.00801415
ENSG00000178301.4	AQP11	HGNC:19940	protein_coding	-0.383058	-2.63442	0.0130311	0.0756823	-0.547547	-3.9032	0.000500076	0.0169184	-0.065713	-0.341351	0.735157	0.856388	-0.402156	-3.23545	0.00279524	0.0504041	-0.329702	-3.39993	0.0018472	0.0191442
ENSG00000165272.16	AQP3	HGNC:636	protein_coding	-0.0539022	-0.211803	0.833646	0.905644	0.0927713	0.232856	0.817473	0.902359	-1.3457	-3.87258	0.00052859	0.0150009	-0.563881	-1.47471	0.149934	0.387418	-0.389096	-1.615	0.116392	0.273566
ENSG00000171885.18	AQP4	HGNC:637	protein_coding	1.37667	3.289	0.00253004	0.0329233	0.984028	2.68658	0.0118315	0.0859045	0.221876	0.837238	0.408954	0.626398	1.1935	2.6942	0.0111739	0.102389	1.83125	5.1675	1.50884e-05	0.0011075
ENSG00000260372.7	AQP4-AS1	HGNC:26399	lncRNA	0.24184	0.760253	0.452862	0.630113	-0.087146	-0.266323	0.791824	0.887328	-0.107146	-0.358128	0.722708	0.849088	0.509995	1.83833	0.0751894	0.268136	0.914704	1.76651	0.0870427	0.228678
ENSG00000161798.7	AQP5	HGNC:638	protein_coding	0.356265	1.24877	0.221088	0.402839	0.292773	1.24971	0.2211	0.434838	-0.349463	-1.09709	0.281125	0.506106	0.547448	1.5886	0.121855	0.34744	0.425582	1.61006	0.117365	0.275034
ENSG00000086159.13	AQP6	HGNC:639	protein_coding	0.139824	0.502765	0.61868	0.759899	0.0937389	0.353517	0.726182	0.846527	-0.788438	-2.88353	0.00712987	0.0611967	0.4242	1.35905	0.183507	0.429023	-0.000262283	-0.000777658	0.999384	0.99969
ENSG00000165269.13	AQP7	HGNC:640	protein_coding	-0.109165	-0.261028	0.795796	0.882631	-0.413387	-0.868811	0.391883	0.599822	-0.2366	-0.618082	0.541064	0.730833	-0.258127	-0.618624	0.540508	0.745784	-0.418772	-1.7517	0.0899426	0.233408
ENSG00000103375.11	AQP8	HGNC:642	protein_coding	NA	NA	NA	NA	NA	NA	NA	NA	NA	NA	NA	NA	NA	NA	NA	NA	0.467294	1.77189	0.0860886	0.22722
ENSG00000103569.10	AQP9	HGNC:643	protein_coding	0.0750075	0.304084	0.763094	0.861295	0.25064	0.825402	0.4157	0.621385	2.23328	3.69374	0.000859864	0.0188849	0.556571	1.06275	0.29579	0.551543	NA	NA	NA	NA
ENSG00000021776.11	AQR	HGNC:29513	protein_coding	0.0359937	0.50974	0.61384	0.756443	-0.0543178	-0.838589	0.408355	0.615273	-0.147742	-1.87138	0.0708165	0.227637	-0.0923811	-1.22114	0.230837	0.485561	-0.130775	-2.23857	0.0323853	0.120138
ENSG00000169083.18	AR	HGNC:644	protein_coding	-0.00189961	-0.0103744	0.991789	0.995082	-0.18691	-1.17814	0.248034	0.464723	-0.615789	-2.43992	0.0206917	0.112376	-0.118776	-0.575719	0.568779	0.765624	0.0211116	0.0927457	0.926693	0.962155
ENSG00000078061.14	ARAF	HGNC:646	protein_coding	0.380799	2.91555	0.00653979	0.0527382	0.38387	3.23332	0.00297921	0.0426188	0.109367	0.963226	0.342936	0.568341	0.207138	1.62664	0.113494	0.335054	0.0865449	1.11576	0.272965	0.4685
ENSG00000186635.15	ARAP1	HGNC:16925	protein_coding	0.19513	1.40428	0.170169	0.341343	-0.0385031	-0.415148	0.680998	0.817909	0.00660136	0.0519675	0.95889	0.979128	0.00962074	0.0878788	0.930513	0.969706	-0.0583577	-0.577838	0.567482	0.731486
ENSG00000256007.1	ARAP1-AS1	HGNC:39993	lncRNA	0.13518	0.505645	0.616679	0.758616	-0.367478	-1.76348	0.088039	0.253949	-0.26	-1.01678	0.317179	0.54137	0.113371	0.513088	0.611368	0.793732	-0.0628579	-0.2876	0.775537	0.87451
ENSG00000245148.2	ARAP1-AS2	HGNC:39994	lncRNA	NA	NA	NA	NA	NA	NA	NA	NA	NA	NA	NA	NA	NA	NA	NA	NA	0.0535541	0.207917	0.836632	0.911326
ENSG00000047365.13	ARAP2	HGNC:16924	protein_coding	0.0977402	0.888521	0.381097	0.566468	-0.123424	-1.13499	0.265399	0.481725	0.355069	1.76897	0.0868733	0.257261	-0.278158	-2.33985	0.0256041	0.153537	0.129737	0.736713	0.46681	0.649293
ENSG00000120318.16	ARAP3	HGNC:24097	protein_coding	0.312744	2.02172	0.0519016	0.163186	0.602631	3.82358	0.00062119	0.0191795	0.272311	1.55153	0.130989	0.326347	0.412485	2.16798	0.0376472	0.187265	0.395938	2.1545	0.0390755	0.135708
ENSG00000198576.4	ARC	HGNC:648	protein_coding	-0.637735	-2.85103	0.00772797	0.0574706	-0.775857	-3.32299	0.00240825	0.0386808	-0.0720563	-0.218463	0.82852	0.912758	-0.578575	-2.76109	0.009472	0.093703	1.33821	5.13221	1.41041e-05	0.00106209
ENSG00000095139.15	ARCN1	HGNC:649	protein_coding	-0.0724333	-1.17333	0.24959	0.435017	-0.0424655	-0.795047	0.432853	0.63572	0.0067428	0.102004	0.919415	0.960933	-0.141279	-1.89163	0.0675004	0.25485	-0.0778669	-1.13746	0.263927	0.459364
ENSG00000119682.18	AREL1	HGNC:20363	protein_coding	-0.203189	-2.42446	0.0213485	0.0996649	-0.198754	-2.268	0.0307183	0.1431	-0.150338	-1.30373	0.201986	0.4196	-0.254985	-2.80684	0.00839721	0.0880041	-0.298824	-4.38898	0.000119321	0.00371184
ENSG00000143761.17	ARF1	HGNC:652	protein_coding	-0.0174912	-0.260725	0.796027	0.882785	0.0304101	0.52072	0.606398	0.767642	0.119301	1.13075	0.26689	0.491275	0.130399	1.74783	0.0899569	0.295899	0.0766066	1.05131	0.301116	0.497667
ENSG00000134287.10	ARF3	HGNC:654	protein_coding	-0.155555	-1.75729	0.0887333	0.226611	-0.0871512	-1.09451	0.28247	0.498723	-0.17112	-1.24265	0.223374	0.444008	-0.0715137	-0.682643	0.499681	0.717483	-0.0732343	-1.01252	0.319004	0.515573
ENSG00000168374.11	ARF4	HGNC:655	protein_coding	-0.0445775	-0.529798	0.600023	0.745578	0.0403477	0.588101	0.560882	0.736197	-0.0150164	-0.169809	0.86627	0.932615	-0.0116974	-0.122656	0.903137	0.956935	-0.0886799	-1.37635	0.17842	0.359666
ENSG00000004059.11	ARF5	HGNC:658	protein_coding	-0.188974	-1.73111	0.0933663	0.233975	-0.114999	-1.14535	0.26115	0.478036	-0.0749627	-0.588989	0.560163	0.743779	-0.0203112	-0.188211	0.851884	0.931844	-0.228081	-2.69667	0.0111482	0.0598257
ENSG00000165527.8	ARF6	HGNC:659	protein_coding	0.0199206	0.322748	0.749051	0.851776	0.127441	2.05686	0.0485174	0.181842	0.11963	1.49692	0.14459	0.345039	-0.107697	-1.26856	0.213628	0.465214	-0.00667418	-0.105729	0.916468	0.956132
ENSG00000101199.13	ARFGAP1	HGNC:15852	protein_coding	0.0197708	0.298575	0.767255	0.864147	-0.0117014	-0.143169	0.887117	0.941443	0.129982	1.22619	0.229418	0.450318	0.0825005	1.05991	0.297016	0.552791	-0.0474021	-0.67956	0.501747	0.677548
ENSG00000149182.15	ARFGAP2	HGNC:13504	protein_coding	-0.065201	-0.990641	0.329523	0.518564	-0.0784859	-1.06201	0.296735	0.512703	-0.181316	-2.27192	0.0302277	0.138411	-0.0171829	-0.240619	0.811365	0.909943	-0.0730974	-1.13092	0.266627	0.462135
ENSG00000242247.11	ARFGAP3	HGNC:661	protein_coding	0.188933	2.1396	0.0403606	0.141618	0.267561	2.73876	0.0102921	0.079572	0.00705628	0.0836257	0.933895	0.966702	0.179056	1.53599	0.134242	0.365164	-0.110713	-1.71834	0.095552	0.242098
ENSG00000066777.9	ARFGEF1	HGNC:15772	protein_coding	-0.206854	-2.79936	0.00872816	0.0611356	-0.237365	-3.19724	0.00326978	0.0449887	-0.2615	-4.12007	0.000263791	0.0105516	-0.217208	-2.44328	0.0201736	0.137452	-0.154205	-2.66133	0.0121442	0.0631925
ENSG00000124198.10	ARFGEF2	HGNC:15853	protein_coding	-0.109178	-1.08873	0.284656	0.473175	-0.0605854	-0.630948	0.532869	0.714373	-0.0531706	-0.511847	0.612408	0.780498	0.0150643	0.126554	0.900075	0.955981	-0.0342479	-0.507495	0.615343	0.766461
ENSG00000112379.9	ARFGEF3	HGNC:21213	protein_coding	-0.215313	-2.19045	0.0361302	0.132661	-0.12497	-1.70827	0.0979506	0.270323	-0.537724	-3.71579	0.000804893	0.0183586	-0.262962	-2.37888	0.0234156	0.147294	-0.192181	-1.64681	0.109552	0.26308
ENSG00000164144.16	ARFIP1	HGNC:21496	protein_coding	0.13822	1.32462	0.194972	0.372156	0.0687116	0.690393	0.495273	0.685052	0.0487703	0.431487	0.66912	0.8167	-0.0182122	-0.153459	0.878987	0.945074	-0.0511782	-0.707082	0.484715	0.663762
ENSG00000132254.13	ARFIP2	HGNC:17160	protein_coding	-0.0969282	-1.34579	0.188123	0.364046	-0.129098	-1.85527	0.0734423	0.229467	-0.0504534	-0.548852	0.587064	0.762621	0.024815	0.336265	0.738838	0.870224	0.0620825	1.15298	0.257594	0.452846
ENSG00000101246.20	ARFRP1	HGNC:662	protein_coding	-0.158395	-2.28158	0.0295296	0.118579	-0.161623	-2.27103	0.0305126	0.142769	-0.0622336	-0.750327	0.458751	0.667351	-0.000443354	-0.00542861	0.995702	0.997976	-0.0660727	-0.949577	0.349558	0.544869
ENSG00000081181.8	ARG2	HGNC:664	protein_coding	-0.373528	-2.04552	0.0494128	0.158718	-0.430495	-2.58593	0.014831	0.0976565	-0.50595	-2.19681	0.0357441	0.152426	-0.520504	-2.27462	0.0297474	0.165682	-0.71124	-5.15888	1.30581e-05	0.00104042
ENSG00000134884.15	ARGLU1	HGNC:25482	protein_coding	0.346571	2.45213	0.0200424	0.0966729	0.0764099	0.72647	0.473201	0.667885	0.192378	1.37999	0.177525	0.390553	0.191509	1.88381	0.0685843	0.256763	0.143606	1.31481	0.198067	0.384183
ENSG00000175220.12	ARHGAP1	HGNC:673	protein_coding	0.102678	1.00006	0.325019	0.514024	0.0439567	0.609393	0.546868	0.725645	0.144949	1.10213	0.278944	0.503765	-0.000686954	-0.00726347	0.994249	0.997322	0.0849118	1.10633	0.276964	0.472516
ENSG00000071205.12	ARHGAP10	HGNC:26099	protein_coding	0.0921531	0.530055	0.599847	0.745472	0.373269	1.47201	0.151558	0.347749	-0.0631443	-0.419412	0.677825	0.822347	-0.0941914	-0.602578	0.55098	0.752975	0.393306	2.3383	0.0258901	0.103974
ENSG00000198826.11	ARHGAP11A	HGNC:15783	protein_coding	0.189032	0.822846	0.416875	0.598256	-0.164602	-0.620542	0.539603	0.719659	0.489051	1.9034	0.0663703	0.218435	-0.110348	-0.394011	0.696152	0.846712	-0.22836	-0.986901	0.331213	0.528755
ENSG00000262728.6	ARHGAP11A-DT	HGNC:56188	lncRNA	NA	NA	NA	NA	NA	NA	NA	NA	NA	NA	NA	NA	NA	NA	NA	NA	0.0206548	0.0909553	0.928104	0.962737
ENSG00000285077.4	ARHGAP11B	HGNC:15782	protein_coding	NA	NA	NA	NA	NA	NA	NA	NA	1.12524	2.88292	0.00712178	0.0611551	NA	NA	NA	NA	NA	NA	NA	NA
ENSG00000247728.2	ARHGAP11B-DT	HGNC:55586	lncRNA	-0.0082203	-0.0262681	0.979212	0.988547	0.497174	1.29676	0.204632	0.41499	0.0783356	0.201673	0.841498	0.920011	NA	NA	NA	NA	-0.162664	-0.712032	0.481687	0.661396
ENSG00000165322.18	ARHGAP12	HGNC:16348	protein_coding	-0.171401	-2.14442	0.0399418	0.140921	-0.073803	-1.00396	0.323453	0.537969	-0.168062	-1.72495	0.094559	0.271155	-0.0703336	-0.563913	0.576693	0.771771	0.023141	0.354821	0.725089	0.842091
ENSG00000075884.14	ARHGAP15	HGNC:21030	protein_coding	0.168991	0.528136	0.601162	0.746522	0.876633	2.99953	0.00540734	0.0583583	-0.240536	-1.11107	0.275135	0.49933	-0.215009	-0.746836	0.460543	0.688251	NA	NA	NA	NA
ENSG00000140750.17	ARHGAP17	HGNC:18239	protein_coding	0.421277	3.03478	0.00483877	0.0451129	0.309435	2.67658	0.0119549	0.086471	0.366644	2.70327	0.011072	0.0791038	0.244723	2.52396	0.0166914	0.125325	0.0823696	1.04285	0.304957	0.501651
ENSG00000146376.11	ARHGAP18	HGNC:21035	protein_coding	0.0127692	0.0661029	0.94772	0.972285	0.504933	3.0201	0.00513446	0.0567617	0.159245	0.678178	0.502758	0.702148	-0.0373372	-0.200057	0.842685	0.926593	0.501614	2.79435	0.00877656	0.0508734
ENSG00000213390.11	ARHGAP19	HGNC:23724	protein_coding	0.58059	3.40188	0.00186042	0.0283426	0.355228	2.28847	0.0293524	0.139809	0.513998	3.48128	0.00151532	0.0253211	0.203993	0.969555	0.339445	0.590474	0.469504	4.12235	0.000253808	0.0057571
ENSG00000269891.2	ARHGAP19-SLIT1	HGNC:48348	protein_coding	NA	NA	NA	NA	NA	NA	NA	NA	-2.22669	-5.09804	1.65171e-05	0.00275382	NA	NA	NA	NA	NA	NA	NA	NA
ENSG00000137727.13	ARHGAP20	HGNC:18357	protein_coding	-0.709149	-4.87393	3.07505e-05	0.00539862	-0.616564	-3.62966	0.00105179	0.0253079	-1.04964	-4.51595	8.77724e-05	0.00658818	-0.64374	-3.86247	0.000506558	0.0229897	0.0107547	0.0957734	0.924307	0.960782
ENSG00000107863.20	ARHGAP21	HGNC:23725	protein_coding	0.102382	1.11718	0.272494	0.460274	-0.0475682	-0.672129	0.506663	0.693568	0.387392	3.50617	0.00141774	0.0244824	0.0292509	0.278775	0.782188	0.894156	0.468032	4.92811	2.54221e-05	0.00149843
ENSG00000128805.15	ARHGAP22	HGNC:30320	protein_coding	0.031327	0.231184	0.818689	0.896532	-0.190015	-1.47299	0.151205	0.347461	0.384197	2.70142	0.0111217	0.0793385	-0.385245	-3.42056	0.00170621	0.0398955	-0.975448	-5.33359	8.15131e-06	0.000815048
ENSG00000275832.5	ARHGAP23	HGNC:29293	protein_coding	0.139092	1.3647	0.182162	0.356424	0.0655243	0.77042	0.447096	0.646978	0.550083	3.53983	0.00129632	0.0233041	0.089794	0.725857	0.473133	0.699263	-0.0451897	-0.558033	0.580768	0.740701
ENSG00000138639.18	ARHGAP24	HGNC:25361	protein_coding	0.0758692	0.655621	0.5169	0.683765	-0.023716	-0.184991	0.854486	0.923764	0.268555	1.49444	0.145295	0.345801	0.111734	0.634202	0.530422	0.738573	0.736149	4.1816	0.000214783	0.00511478
ENSG00000163219.12	ARHGAP25	HGNC:28951	protein_coding	0.13972	0.598792	0.553659	0.712152	0.192067	0.849419	0.402399	0.609572	0.116245	0.424096	0.674461	0.820485	-0.0615593	-0.25461	0.800632	0.904843	0.171119	0.653755	0.518015	0.692123
ENSG00000145819.18	ARHGAP26	HGNC:17073	protein_coding	-0.167818	-1.43016	0.162664	0.332097	-0.242863	-2.03408	0.0508998	0.187097	-0.118392	-0.912456	0.368615	0.592935	-0.0804799	-0.745036	0.461616	0.689473	-0.0629859	-0.568154	0.57396	0.736252
ENSG00000159314.13	ARHGAP27	HGNC:31813	protein_coding	-0.0119332	-0.0917656	0.927474	0.960332	0.145405	1.01332	0.319037	0.533965	0.361615	1.55056	0.131296	0.32668	0.166026	0.751425	0.45791	0.68683	-0.274516	-1.67592	0.103786	0.254728
ENSG00000215769.8	ARHGAP27P1-BPTFP1-KPNA2P3	HGNC:52873	lncRNA	0.12556	0.74215	0.463578	0.638881	0.340508	1.94918	0.0607109	0.206162	0.051117	0.272792	0.786833	0.889045	0.174752	1.15063	0.2583	0.514294	-0.0439636	-0.40272	0.689875	0.818806
ENSG00000267472.1	ARHGAP27P2	HGNC:53771	processed_pseudogene	NA	NA	NA	NA	NA	NA	NA	NA	NA	NA	NA	NA	NA	NA	NA	NA	0.118492	0.319092	0.751764	0.859773
ENSG00000088756.13	ARHGAP28	HGNC:25509	protein_coding	-0.0857008	-0.290112	0.773661	0.868585	0.351089	1.02751	0.312429	0.527701	-0.22211	-0.882037	0.384588	0.607047	0.334036	0.995692	0.326772	0.57932	0.738514	3.06231	0.00447023	0.0336601
ENSG00000137962.13	ARHGAP29	HGNC:30207	protein_coding	0.509046	3.35095	0.00213502	0.0303559	0.597544	4.36435	0.000139955	0.00940311	0.571698	3.18232	0.00334456	0.0391875	0.471568	2.83585	0.00783166	0.0841297	0.0942423	1.27132	0.212924	0.402011
ENSG00000186517.14	ARHGAP30	HGNC:27414	protein_coding	0.144091	0.490754	0.627074	0.766407	0.766054	2.44115	0.0208219	0.117129	0.379652	1.24579	0.222302	0.442988	0.464927	1.5926	0.120954	0.34599	0.365153	1.37849	0.177766	0.358858
ENSG00000031081.11	ARHGAP31	HGNC:29216	protein_coding	0.454738	2.41716	0.0217724	0.100842	0.568551	2.75505	0.00997797	0.0783668	0.260961	1.41156	0.168173	0.377862	0.514818	2.4227	0.0212441	0.140809	0.548982	2.70787	0.0109451	0.0591401
ENSG00000134909.19	ARHGAP32	HGNC:17399	protein_coding	0.0676279	0.504898	0.617198	0.759009	0.0467837	0.396021	0.694902	0.82639	-0.309572	-2.35426	0.0251178	0.125135	0.0299256	0.202569	0.840737	0.925276	-0.0245086	-0.129699	0.897648	0.946015
ENSG00000004777.19	ARHGAP33	HGNC:23085	protein_coding	-0.00351585	-0.0382723	0.969716	0.983725	-0.0741731	-0.761489	0.45233	0.651462	0.173479	1.2991	0.203551	0.421835	0.181006	1.28429	0.208141	0.459151	0.188263	1.53556	0.134651	0.300569
ENSG00000160007.20	ARHGAP35	HGNC:4591	protein_coding	-0.183442	-2.51821	0.0171667	0.0881151	-0.26258	-3.85517	0.000570039	0.0182567	-0.0988556	-1.06669	0.294402	0.519192	-0.100526	-1.14336	0.26126	0.517296	-0.148439	-2.61075	0.0137144	0.0685124
ENSG00000147256.12	ARHGAP36	HGNC:26388	protein_coding	-0.185318	-0.773133	0.445294	0.623667	-0.156482	-0.637318	0.528768	0.710623	-1.47883	-3.6396	0.000997218	0.020364	-0.252276	-0.767058	0.448596	0.679472	NA	NA	NA	NA
ENSG00000147799.12	ARHGAP39	HGNC:29351	protein_coding	0.261756	2.76003	0.00961294	0.0641514	0.102664	0.84169	0.406644	0.613374	0.302082	2.44905	0.0202151	0.110681	0.38244	3.27761	0.00250021	0.0479193	0.0525212	0.690511	0.494931	0.671768
ENSG00000089820.17	ARHGAP4	HGNC:674	protein_coding	0.316725	1.44036	0.15984	0.32848	0.79215	4.27836	0.000177801	0.0107997	0.358338	1.24779	0.221578	0.442309	0.142969	0.695945	0.491436	0.711898	0.0228784	0.121347	0.904211	0.949766
ENSG00000165895.19	ARHGAP42	HGNC:26545	protein_coding	0.28495	1.47967	0.149044	0.314578	0.0559098	0.364266	0.718223	0.84207	0.0148566	0.0758831	0.940005	0.969916	0.261116	1.57774	0.124333	0.351475	0.474805	3.13	0.00375488	0.0299748
ENSG00000006740.18	ARHGAP44	HGNC:29096	protein_coding	-0.179258	-1.25643	0.218362	0.399383	-0.16011	-1.38032	0.177723	0.382158	-0.0179939	-0.0818164	0.935326	0.967087	-0.0023466	-0.0147268	0.988341	0.994806	0.0464092	0.715935	0.479306	0.659282
ENSG00000180448.11	ARHGAP45	HGNC:17102	protein_coding	0.0960757	0.754078	0.456487	0.633565	0.16379	1.40611	0.170002	0.372625	0.122441	0.556436	0.581962	0.759081	0.104675	0.600143	0.552582	0.753799	0.222882	1.65326	0.108214	0.261083
ENSG00000100852.14	ARHGAP5	HGNC:675	protein_coding	0.122837	1.02933	0.31128	0.50035	0.0191346	0.163637	0.871118	0.933413	0.0674613	0.499986	0.620638	0.786019	0.154447	1.13877	0.263142	0.519006	0.0820267	1.21219	0.234454	0.427635
ENSG00000258655.2	ARHGAP5-AS1	HGNC:20279	lncRNA	0.138129	0.784149	0.438898	0.618145	-0.358229	-2.27201	0.0304458	0.142721	-0.374465	-2.40087	0.0225855	0.117972	-0.192391	-0.918528	0.365125	0.613676	-0.297695	-2.04607	0.0491754	0.158711
ENSG00000047648.23	ARHGAP6	HGNC:676	protein_coding	0.410352	2.66482	0.0121134	0.072461	0.560094	3.27773	0.00265546	0.0400861	-0.271731	-1.61123	0.117331	0.306336	0.299943	2.06808	0.0466856	0.208682	0.603888	2.63774	0.0128545	0.0655197
ENSG00000241484.10	ARHGAP8	HGNC:677	protein_coding	0.740424	2.09334	0.0445863	0.149381	0.5269	1.44899	0.157749	0.356215	1.01929	1.81815	0.0788497	0.242614	1.57095	4.08551	0.000270216	0.0184107	NA	NA	NA	NA
ENSG00000123329.20	ARHGAP9	HGNC:14130	protein_coding	0.0600345	0.414235	0.681552	0.806776	0.142575	0.787839	0.436993	0.639486	0.53547	1.53795	0.134345	0.330871	-0.109004	-0.597433	0.554368	0.755044	-0.311841	-3.00115	0.00522615	0.0370156
ENSG00000141522.12	ARHGDIA	HGNC:678	protein_coding	-0.0637993	-0.803503	0.427797	0.607473	0.0142314	0.187202	0.852767	0.922743	0.204025	1.77753	0.0853565	0.254288	0.124177	1.09925	0.279755	0.534776	0.0670628	0.802279	0.428404	0.617179
ENSG00000111348.9	ARHGDIB	HGNC:679	protein_coding	0.0340027	0.15667	0.876533	0.930803	0.529841	2.87731	0.00736888	0.0671469	0.315274	1.24839	0.221363	0.442162	-0.044966	-0.218908	0.828107	0.9182	0.374361	1.59811	0.120118	0.279118
ENSG00000242173.10	ARHGDIG	HGNC:680	protein_coding	-0.304695	-2.1515	0.0393537	0.139727	-0.16269	-1.28274	0.209438	0.420688	0.00926368	0.0371492	0.970607	0.984297	-0.0058187	-0.0346287	0.972589	0.987791	0.0581726	0.598398	0.553854	0.720267
ENSG00000076928.20	ARHGEF1	HGNC:681	protein_coding	0.50391	3.3608	0.00207876	0.0300435	0.467793	3.91555	0.000483487	0.0166524	0.644083	3.90076	0.000488652	0.0142953	0.268113	2.08551	0.044974	0.204889	0.00703771	0.0846913	0.933043	0.965745
ENSG00000104728.16	ARHGEF10	HGNC:14103	protein_coding	0.678463	3.98217	0.00038798	0.0138063	0.511955	2.95068	0.00614956	0.0615607	0.730202	4.23765	0.000192006	0.00908276	0.443105	3.47369	0.00147819	0.0372443	0.671519	3.43834	0.00168875	0.0181051
ENSG00000074964.17	ARHGEF10L	HGNC:25540	protein_coding	0.261734	3.04055	0.00476821	0.0449392	0.150908	2.14456	0.0402374	0.164334	0.0816178	0.751042	0.458327	0.66702	0.1567	1.55922	0.128652	0.357525	0.125487	1.59002	0.12182	0.281385
ENSG00000132694.19	ARHGEF11	HGNC:14580	protein_coding	-0.1018	-1.11187	0.274736	0.462788	-0.123546	-1.59159	0.121997	0.306316	-0.022253	-0.195038	0.846644	0.922757	0.00483398	0.0514254	0.959302	0.98254	-0.0979675	-2.18908	0.0361226	0.129114
ENSG00000196914.9	ARHGEF12	HGNC:14193	protein_coding	0.0381704	0.458131	0.650051	0.784164	0.0266214	0.335631	0.739493	0.855433	-0.224212	-2.0202	0.0521323	0.189156	0.0709287	0.727013	0.472434	0.698523	0.0287336	0.395439	0.695185	0.822819
ENSG00000198844.12	ARHGEF15	HGNC:15590	protein_coding	-0.0189515	-0.0747606	0.940887	0.968249	0.287371	1.55148	0.13131	0.32044	-0.127292	-0.752738	0.457322	0.666212	-0.163675	-0.811347	0.423082	0.660895	0.0256288	0.10937	0.913603	0.954683
ENSG00000130762.15	ARHGEF16	HGNC:15515	protein_coding	0.552729	2.26618	0.0305625	0.121143	0.296956	1.1742	0.249582	0.466444	0.626056	2.18426	0.0366807	0.1546	0.361568	1.54567	0.13189	0.361882	0.336849	0.80184	0.428743	0.617467
ENSG00000110237.5	ARHGEF17	HGNC:21726	protein_coding	0.01212	0.225861	0.82279	0.899006	-0.0387725	-0.615328	0.542994	0.722163	-0.314777	-1.6919	0.100831	0.28164	0.153842	1.78202	0.0841131	0.28503	-0.0863577	-1.67333	0.104168	0.255315
ENSG00000104880.19	ARHGEF18	HGNC:17090	protein_coding	-0.00564342	-0.108419	0.914361	0.952513	-0.0545598	-0.838256	0.408539	0.615308	0.0679171	0.85451	0.39942	0.619144	0.0304703	0.361774	0.719868	0.859857	-0.133429	-2.26732	0.0303768	0.115128
ENSG00000142632.17	ARHGEF19	HGNC:26604	protein_coding	0.985269	4.04062	0.00032584	0.0129961	0.887976	2.16955	0.0381459	0.160286	0.345608	1.15308	0.257745	0.481165	0.596029	2.15429	0.0387476	0.189331	0.214833	0.798656	0.430472	0.618985
ENSG00000116584.22	ARHGEF2	HGNC:682	protein_coding	-0.161622	-2.41352	0.0218931	0.101092	-0.159692	-2.57309	0.0152866	0.0991784	0.0615755	0.559056	0.580166	0.75784	-0.258272	-2.9736	0.00551642	0.0705028	-0.0642449	-0.97445	0.337259	0.533703
ENSG00000273002.1	ARHGEF2-AS2	HGNC:55175	lncRNA	NA	NA	NA	NA	NA	NA	NA	NA	1.37754	3.15292	0.00359495	0.0408251	NA	NA	NA	NA	-0.00549259	-0.0366466	0.970998	0.986031
ENSG00000240771.8	ARHGEF25	HGNC:30275	protein_coding	-0.0513342	-0.471126	0.640846	0.777196	-0.143914	-1.1585	0.255829	0.472554	0.223348	0.931595	0.358843	0.583609	0.154119	1.2573	0.217624	0.470274	0.0660304	1.00409	0.322987	0.519355
ENSG00000114790.13	ARHGEF26	HGNC:24490	protein_coding	0.973482	3.35224	0.002143	0.0303559	0.605793	2.1735	0.0380204	0.160019	-0.0564138	-0.301181	0.765315	0.875495	0.775062	2.35389	0.024928	0.151756	0.538061	1.93277	0.0625923	0.185216
ENSG00000243069.9	ARHGEF26-AS1	HGNC:41048	lncRNA	0.505138	2.59172	0.0144307	0.0797019	0.23178	1.36721	0.181751	0.387571	-0.124487	-0.817282	0.420044	0.635837	0.335469	1.33713	0.19061	0.438156	0.47879	2.18213	0.0366776	0.130384
ENSG00000214944.10	ARHGEF28	HGNC:30322	protein_coding	-0.351764	-3.27132	0.00262562	0.0335931	-0.323398	-2.56408	0.0156142	0.100247	-1.00521	-4.76673	4.24544e-05	0.00446839	0.113032	0.45291	0.65363	0.81873	0.397513	1.79118	0.0828804	0.22211
ENSG00000163947.12	ARHGEF3	HGNC:683	protein_coding	-0.100477	-0.863451	0.394515	0.57833	-0.0324232	-0.29302	0.771531	0.874646	0.0137137	0.074063	0.941443	0.970602	0.0829753	0.669034	0.508209	0.72413	0.252286	2.81465	0.00834712	0.049422
ENSG00000214694.13	ARHGEF33	HGNC:37252	protein_coding	-0.490827	-2.93577	0.00621627	0.051375	-0.420269	-3.55803	0.00126972	0.02806	-0.627579	-3.32179	0.00231262	0.0317381	-0.452008	-2.56251	0.0152308	0.120992	-0.515095	-1.80061	0.0818517	0.220291
ENSG00000204959.4	ARHGEF34P	HGNC:38086	unprocessed_pseudogene	1.449	2.44145	0.0205713	0.0979334	1.97494	2.47279	0.0194608	0.112666	-0.211033	-0.358897	0.722138	0.849	1.83536	3.27534	0.00251537	0.0480104	NA	NA	NA	NA
ENSG00000244198.7	ARHGEF35-AS1	HGNC:41292	lncRNA	0.4568	1.55541	0.129991	0.287964	0.724824	1.82484	0.0781598	0.237441	-0.138613	-0.465382	0.64495	0.801333	-0.168829	-0.591826	0.558071	0.758249	0.0978255	0.347869	0.730253	0.84526
ENSG00000183111.12	ARHGEF37	HGNC:34430	protein_coding	0.215568	1.37327	0.179549	0.353198	0.0628327	0.424749	0.674065	0.81337	0.604404	3.23905	0.00288703	0.0355733	-0.241584	-1.37343	0.179104	0.424308	-0.0920833	-0.790451	0.435176	0.622298
ENSG00000137135.18	ARHGEF39	HGNC:25909	protein_coding	1.01829	3.70124	0.000830891	0.0192439	0.783286	2.82139	0.00841543	0.0715893	0.535741	1.64855	0.109403	0.294113	0.425558	1.76659	0.0867102	0.289539	0.123456	0.592679	0.557628	0.723127
ENSG00000136002.20	ARHGEF4	HGNC:684	protein_coding	-0.144576	-1.457	0.155162	0.32238	-0.158197	-1.88815	0.0687442	0.220901	-0.0591072	-0.490085	0.627547	0.790835	0.0609479	0.5967	0.554851	0.755433	-0.00205354	-0.0208838	0.98347	0.992178
ENSG00000233221.7	ARHGEF4-AS1	HGNC:55716	lncRNA	0.329627	0.832954	0.411237	0.593565	0.245126	0.750536	0.458799	0.656641	-0.0575155	-0.167097	0.868388	0.933753	NA	NA	NA	NA	NA	NA	NA	NA
ENSG00000165801.10	ARHGEF40	HGNC:25516	protein_coding	0.513732	2.77193	0.00937965	0.0633226	0.359559	1.99105	0.0558041	0.197185	0.222917	1.55767	0.129536	0.324485	0.474181	2.71134	0.0106534	0.0995406	0.0390432	0.503509	0.618111	0.768207
ENSG00000050327.15	ARHGEF5	HGNC:13209	protein_coding	0.643637	2.49808	0.0179953	0.0904396	0.809136	2.23852	0.0327978	0.148579	0.296863	0.999888	0.32516	0.549813	0.144941	0.548776	0.586918	0.778591	0.505574	1.61082	0.117198	0.274775
ENSG00000129675.16	ARHGEF6	HGNC:685	protein_coding	0.0758898	0.845058	0.404548	0.588371	0.0599327	0.54067	0.592741	0.758049	-0.0985569	-1.02703	0.312406	0.536823	0.176668	1.59471	0.120479	0.345328	0.479649	2.96336	0.00575399	0.03932
ENSG00000102606.20	ARHGEF7	HGNC:15607	protein_coding	-0.120033	-1.69748	0.099616	0.24389	-0.214677	-2.85021	0.00784022	0.0692268	-0.173245	-1.59305	0.121361	0.311961	-0.00217061	-0.0245147	0.980592	0.991352	0.138293	2.03749	0.0500774	0.160625
ENSG00000235875.3	ARHGEF7-AS2	HGNC:40717	lncRNA	-0.168317	-0.555796	0.582336	0.73372	-0.1483	-0.684964	0.498643	0.687616	NA	NA	NA	NA	0.227062	0.886135	0.382069	0.627598	-0.596754	-1.74084	0.0914739	0.23548
ENSG00000131089.17	ARHGEF9	HGNC:14561	protein_coding	-0.28024	-2.57188	0.0151256	0.0820403	-0.160282	-1.63594	0.112338	0.29307	-0.384042	-2.01308	0.0529805	0.191088	-0.0470315	-0.414799	0.681021	0.837489	-0.107873	-1.67401	0.104033	0.255191
ENSG00000117713.21	ARID1A	HGNC:11110	protein_coding	0.196595	2.35707	0.0249085	0.108097	0.0473237	0.653446	0.518463	0.703019	0.0954343	1.05124	0.301327	0.526233	0.137775	1.55324	0.130071	0.35951	0.117905	2.01188	0.0528538	0.165966
ENSG00000049618.25	ARID1B	HGNC:18040	protein_coding	0.0709923	1.11788	0.2722	0.459941	-0.0133236	-0.249688	0.804537	0.894914	-0.252006	-3.21766	0.00303636	0.0367122	-0.0830028	-1.10592	0.276898	0.532452	0.126428	1.92954	0.0627146	0.185472
ENSG00000189079.18	ARID2	HGNC:18037	protein_coding	0.255935	2.42986	0.0210843	0.0990576	0.124896	1.2293	0.228547	0.443059	0.0622122	0.569837	0.572921	0.753128	0.0919895	1.08552	0.285694	0.541419	0.0953121	1.69989	0.0990098	0.247974
ENSG00000116017.11	ARID3A	HGNC:3031	protein_coding	0.284312	2.04723	0.049183	0.158267	0.150827	1.12456	0.269724	0.485621	0.60308	2.59848	0.0142378	0.0910062	0.393626	2.27211	0.0298457	0.16598	0.393415	3.9275	0.00043784	0.00804005
ENSG00000179361.18	ARID3B	HGNC:14350	protein_coding	0.254439	1.79845	0.0818404	0.215444	-0.0183246	-0.134119	0.894207	0.945648	-0.167763	-0.917616	0.365949	0.590736	-0.056304	-0.426467	0.672585	0.831593	0.179578	1.52919	0.1362	0.302465
ENSG00000205143.5	ARID3C	HGNC:21209	protein_coding	-0.58264	-2.1863	0.0364601	0.133409	-0.345687	-1.28303	0.209341	0.420645	NA	NA	NA	NA	0.203964	0.603418	0.550428	0.752654	-0.12716	-0.554388	0.583229	0.741686
ENSG00000032219.19	ARID4A	HGNC:9885	protein_coding	-0.113541	-1.36223	0.182932	0.357305	-0.174096	-2.11473	0.042901	0.169868	-0.228822	-2.8338	0.0080447	0.0658178	-0.0803194	-1.07908	0.288513	0.544433	0.170236	2.26656	0.0304285	0.115234
ENSG00000054267.22	ARID4B	HGNC:15550	protein_coding	-0.0055137	-0.0767349	0.939327	0.967323	0.072467	1.0298	0.311365	0.526698	0.0503977	0.539484	0.593431	0.767752	0.00885927	0.0995563	0.92131	0.965522	0.0983307	1.48138	0.148442	0.320039
ENSG00000196843.17	ARID5A	HGNC:17361	protein_coding	0.992993	6.03151	1.12506e-06	0.00198431	0.861465	4.09647	0.000301529	0.0136987	0.84853	3.26199	0.00271953	0.0344097	0.938608	4.67173	5.12483e-05	0.00886979	0.784666	3.57121	0.00117389	0.0145976
ENSG00000150347.17	ARID5B	HGNC:17362	protein_coding	0.234472	2.68402	0.011565	0.070433	0.195775	1.97931	0.057055	0.199198	0.588766	3.91974	0.000461039	0.0138943	0.27488	2.64692	0.0124346	0.109604	0.830117	4.81594	3.52048e-05	0.00181247
ENSG00000166233.15	ARIH1	HGNC:689	protein_coding	-0.0576168	-0.802307	0.428478	0.608168	-0.0832163	-1.50177	0.143645	0.3373	-0.0486825	-0.775091	0.444195	0.65724	-0.0956136	-1.19138	0.242151	0.497478	-0.10482	-1.94071	0.0612904	0.182687
ENSG00000177479.20	ARIH2	HGNC:690	protein_coding	0.0411411	0.584229	0.56329	0.719244	-0.0530655	-0.825424	0.415669	0.621385	0.0702406	0.904219	0.372897	0.597041	-0.0788062	-1.00276	0.323401	0.575926	0.115164	2.17857	0.036965	0.131073
ENSG00000221883.4	ARIH2OS	HGNC:34425	lncRNA	0.585762	2.56155	0.0155004	0.0830871	0.154186	0.749963	0.459138	0.657029	0.0933655	0.388283	0.700477	0.835517	0.0370309	0.154168	0.878433	0.944786	-0.0705015	-0.331103	0.74276	0.854161
ENSG00000120805.14	ARL1	HGNC:692	protein_coding	-0.159923	-1.80072	0.0814746	0.214955	-0.12227	-1.71825	0.0960932	0.267672	-0.208605	-2.82494	0.00822288	0.066546	-0.178019	-1.99439	0.054573	0.226804	-0.315105	-3.52641	0.00131565	0.0157288
ENSG00000175414.7	ARL10	HGNC:22042	protein_coding	-0.262607	-3.21312	0.00305665	0.036257	-0.16131	-1.57357	0.126112	0.312228	-0.340624	-3.61787	0.00104982	0.0209317	-0.104615	-1.20463	0.237064	0.492465	-0.113116	-1.28545	0.208009	0.396128
ENSG00000152213.4	ARL11	HGNC:24046	protein_coding	NA	NA	NA	NA	1.18234	2.46754	0.0195528	0.112981	0.222208	0.449521	0.656226	0.807995	NA	NA	NA	NA	NA	NA	NA	NA
ENSG00000169379.17	ARL13B	HGNC:25419	protein_coding	0.359445	2.91382	0.00656811	0.0528726	0.378664	2.70963	0.0110422	0.0829839	0.257289	1.88414	0.0690149	0.223932	0.310091	2.29697	0.0282204	0.161457	0.0677274	0.797924	0.43089	0.619116
ENSG00000152219.5	ARL14EP	HGNC:26798	protein_coding	-0.00565068	-0.0685011	0.945826	0.970761	-0.0975198	-1.3111	0.199807	0.409025	-0.384181	-4.0629	0.000309354	0.0112901	0.0537967	0.718712	0.477465	0.701617	-0.163626	-2.41133	0.0219086	0.0932386
ENSG00000185305.12	ARL15	HGNC:25945	protein_coding	-0.00726751	-0.0712779	0.943634	0.969347	0.0419475	0.340607	0.735782	0.853047	0.0660989	0.366797	0.716296	0.845394	0.124191	0.924053	0.362284	0.61159	0.149871	1.56059	0.128615	0.292242
ENSG00000214087.9	ARL16	HGNC:27902	protein_coding	-0.00250325	-0.0230115	0.981788	0.989726	0.0737306	0.63992	0.527099	0.709229	-0.0027439	-0.0237466	0.981208	0.990577	-0.0463396	-0.453813	0.652986	0.818453	0.102579	0.936139	0.356325	0.551383
ENSG00000185829.19	ARL17A	HGNC:24096	protein_coding	0.1696	0.971152	0.338983	0.527855	0.00144999	0.00845392	0.993311	0.99693	-0.192765	-1.04162	0.305732	0.530923	0.430685	2.21052	0.0342618	0.178129	0.186736	1.04786	0.302882	0.49926
ENSG00000228696.11	ARL17B	HGNC:32387	protein_coding	1.19801	3.01362	0.00514297	0.0465127	1.32953	2.84585	0.00802977	0.0698978	0.962878	2.3331	0.0264011	0.128641	1.15728	2.70652	0.0108374	0.1005	1.56729	3.17033	0.00350164	0.0287375
ENSG00000213465.8	ARL2	HGNC:693	protein_coding	-0.0592037	-0.706434	0.485189	0.657253	-0.0793048	-0.946476	0.351494	0.564075	0.131813	1.41647	0.166671	0.375875	-0.0847528	-1.04675	0.302953	0.557653	-0.230679	-2.08823	0.0449521	0.148797
ENSG00000102931.8	ARL2BP	HGNC:17146	protein_coding	-0.172438	-2.27187	0.0301777	0.120294	-0.159854	-2.45583	0.0200883	0.11459	-0.042534	-0.599762	0.553052	0.7385	-0.139776	-1.59529	0.120349	0.345328	-0.230971	-3.52155	0.00133302	0.0158081
ENSG00000138175.9	ARL3	HGNC:694	protein_coding	-0.118349	-1.55946	0.129029	0.286801	-0.176018	-3.08697	0.00433516	0.0516829	-0.157687	-2.05126	0.0488289	0.182527	-0.13239	-1.49094	0.14564	0.381842	-0.0246642	-0.400109	0.691777	0.819974
ENSG00000122644.13	ARL4A	HGNC:695	protein_coding	0.285619	1.59938	0.11996	0.2741	0.420297	2.88953	0.00711817	0.065837	-0.194694	-1.14991	0.25903	0.482559	0.136704	0.844129	0.404784	0.645945	-0.592961	-3.66675	0.000898746	0.0124718
ENSG00000188042.8	ARL4C	HGNC:698	protein_coding	-0.259995	-1.73884	0.0920272	0.231809	-0.191778	-1.44171	0.159793	0.358622	-0.274846	-1.18851	0.24378	0.465567	-0.102846	-0.747063	0.460409	0.688105	-0.0314496	-0.195128	0.846575	0.91669
ENSG00000175906.5	ARL4D	HGNC:656	protein_coding	-0.802358	-4.59789	6.80638e-05	0.00749016	-0.580868	-3.43566	0.00175713	0.03293	-1.01229	-4.10673	0.000274694	0.0106486	-0.660528	-4.36477	0.000121685	0.012385	-0.630261	-3.32445	0.00225728	0.0217445
ENSG00000162980.17	ARL5A	HGNC:696	protein_coding	-0.0594899	-0.541836	0.591801	0.739784	0.20165	2.16048	0.0388774	0.162075	-0.117822	-1.07037	0.29277	0.517429	-0.13589	-1.10794	0.276039	0.531804	-0.401221	-3.32086	0.00227883	0.0218875
ENSG00000165997.5	ARL5B	HGNC:23052	protein_coding	0.0569248	0.515538	0.609831	0.753444	-0.0637527	-0.831627	0.412213	0.618687	0.111046	0.772549	0.445677	0.658502	0.0364521	0.302834	0.76395	0.884114	0.0646455	0.811345	0.423257	0.61281
ENSG00000113966.11	ARL6	HGNC:13210	protein_coding	-0.237133	-2.01468	0.0526744	0.164702	-0.139382	-1.15082	0.258928	0.475869	-0.502388	-3.25807	0.00273289	0.0344861	-0.161125	-1.5563	0.129344	0.358314	-0.323534	-3.41044	0.00179614	0.0187746
ENSG00000170540.15	ARL6IP1	HGNC:697	protein_coding	-0.204744	-1.97991	0.0566415	0.172231	-0.121756	-1.52999	0.136533	0.327458	-0.10591	-0.987672	0.331008	0.556019	-0.0726028	-0.663545	0.511672	0.726103	0.0900837	0.971808	0.338551	0.534945
ENSG00000182196.14	ARL6IP4	HGNC:18076	protein_coding	-0.131883	-1.5138	0.140198	0.301387	-0.065077	-0.834968	0.410359	0.61722	0.0927606	0.894522	0.377979	0.601752	-0.0874232	-1.18243	0.245635	0.501146	-0.103054	-1.64914	0.10906	0.262253
ENSG00000144746.7	ARL6IP5	HGNC:16937	protein_coding	-0.19465	-2.17116	0.0376858	0.13596	-0.145562	-1.79014	0.0835651	0.247019	-0.121067	-1.23221	0.227195	0.448246	-0.125822	-1.20741	0.236007	0.491633	-0.0752341	-0.952424	0.348135	0.543701
ENSG00000177917.12	ARL6IP6	HGNC:24048	protein_coding	0.19285	1.28861	0.20706	0.38642	0.331703	2.13938	0.0406894	0.165235	0.284839	1.87945	0.0696721	0.225198	0.324648	2.09253	0.0443009	0.20287	0.11394	1.04908	0.302124	0.498693
ENSG00000143862.8	ARL8A	HGNC:25192	protein_coding	-0.0906204	-1.08028	0.288345	0.477099	-0.116815	-1.63964	0.111563	0.291846	0.148067	1.42827	0.163275	0.37124	-0.114545	-1.43517	0.160814	0.401363	-0.0405241	-0.576189	0.568583	0.732333
ENSG00000134108.14	ARL8B	HGNC:25564	protein_coding	-0.255188	-2.51738	0.0172001	0.0881915	-0.190946	-2.49279	0.0184427	0.109628	-0.182451	-1.8396	0.0754822	0.235991	-0.159803	-1.61577	0.115833	0.338508	-0.224255	-3.477	0.00150288	0.0167826
ENSG00000196503.5	ARL9	HGNC:23592	protein_coding	-0.316898	-1.52099	0.13839	0.298952	-0.108572	-0.519261	0.607402	0.768404	-0.296336	-0.911135	0.3693	0.593399	-0.483848	-2.14989	0.0391217	0.190243	-0.191201	-0.549724	0.586386	0.743818
ENSG00000104442.10	ARMC1	HGNC:17684	protein_coding	-0.156854	-1.6457	0.109919	0.259188	-0.157427	-2.01755	0.0526934	0.190569	-0.0158185	-0.154501	0.878223	0.939403	-0.119721	-1.16496	0.252534	0.508359	-0.154143	-2.39221	0.0228932	0.0958676
ENSG00000170632.14	ARMC10	HGNC:21706	protein_coding	-0.172628	-2.36687	0.0243592	0.106976	-0.153609	-2.15352	0.0394669	0.163145	-0.0316815	-0.398762	0.692819	0.830831	-0.210891	-2.37487	0.0236323	0.14776	-0.22615	-2.90214	0.00671154	0.0432473
ENSG00000157343.9	ARMC12	HGNC:21099	protein_coding	0.582646	2.14596	0.0398087	0.140717	0.277842	1.16549	0.253037	0.469961	0.667611	2.61206	0.0137848	0.0889705	0.115079	0.249628	0.804449	0.906884	0.255573	0.906477	0.371567	0.565881
ENSG00000118690.13	ARMC2	HGNC:23045	protein_coding	0.17421	0.988713	0.330452	0.519242	-0.186277	-1.58726	0.122975	0.307776	-0.0640279	-0.322269	0.749426	0.865518	-0.0686014	-0.418936	0.678025	0.835753	-0.273755	-1.95623	0.059357	0.178647
ENSG00000165309.14	ARMC3	HGNC:30964	protein_coding	0.0551918	0.27064	0.78846	0.877973	0.0520714	0.220924	0.826654	0.908396	0.92072	1.66364	0.106401	0.289973	NA	NA	NA	NA	NA	NA	NA	NA
ENSG00000140691.18	ARMC5	HGNC:25781	protein_coding	-0.0465807	-0.581592	0.565043	0.720612	-0.1159	-1.29672	0.204649	0.41499	-0.011645	-0.0977201	0.922788	0.962909	0.0500926	0.523777	0.603996	0.789817	-0.0946511	-1.23498	0.225974	0.417246
ENSG00000105676.14	ARMC6	HGNC:25049	protein_coding	-0.166568	-1.93146	0.0626043	0.182773	-0.153195	-1.65903	0.107567	0.286419	-0.169487	-1.39306	0.173573	0.385173	-0.0973244	-1.08184	0.287303	0.543193	-0.405334	-4.38268	0.00012148	0.00375356
ENSG00000125449.7	ARMC7	HGNC:26168	protein_coding	-0.15175	-1.79466	0.0824555	0.216607	-0.163151	-1.87558	0.0705095	0.224045	-0.0147101	-0.111491	0.91195	0.957048	-0.124804	-1.13135	0.266206	0.522122	0.0874401	1.17357	0.249368	0.443804
ENSG00000114098.18	ARMC8	HGNC:24999	protein_coding	-0.111962	-1.33606	0.191246	0.368079	-0.0822763	-0.990081	0.330081	0.543798	-0.185127	-2.24426	0.0321442	0.14328	-0.100532	-1.36897	0.180417	0.425733	0.011956	0.174454	0.862625	0.925885
ENSG00000135931.19	ARMC9	HGNC:20730	protein_coding	-0.138444	-1.78137	0.0846443	0.220295	-0.296331	-2.87933	0.00729672	0.0667123	-0.282357	-2.16282	0.0384358	0.159219	-0.0728927	-0.612675	0.544364	0.748576	-0.0643898	-0.744597	0.462036	0.645343
ENSG00000126947.13	ARMCX1	HGNC:18073	protein_coding	-0.126236	-1.66961	0.105056	0.252279	-0.126618	-1.76852	0.0871779	0.252075	-0.203127	-2.07165	0.0467617	0.178196	0.0198834	0.263052	0.794175	0.900995	-0.0116056	-0.17348	0.863384	0.926344
ENSG00000184867.14	ARMCX2	HGNC:16869	protein_coding	-0.33245	-3.88664	0.000499524	0.0155593	-0.229956	-2.58783	0.0147648	0.0974494	-0.229785	-2.53248	0.0166417	0.0991249	-0.114862	-1.11193	0.274343	0.530274	-0.155514	-1.82087	0.0781408	0.213886
ENSG00000102401.20	ARMCX3	HGNC:24065	protein_coding	-0.253342	-2.84478	0.0078015	0.0578143	-0.202586	-2.40272	0.0226888	0.122099	-0.177908	-2.05361	0.0485863	0.181981	-0.274228	-2.34337	0.0253996	0.153117	-0.236801	-2.94973	0.0059538	0.0401831
ENSG00000228275.1	ARMCX3-AS1	HGNC:41038	lncRNA	NA	NA	NA	NA	NA	NA	NA	NA	NA	NA	NA	NA	NA	NA	NA	NA	0.566012	0.984089	0.332622	0.529584
ENSG00000196440.12	ARMCX4	HGNC:28615	protein_coding	-0.191734	-1.93558	0.0620772	0.181875	-0.169693	-1.51925	0.139204	0.330893	-0.124392	-1.06504	0.295134	0.520045	0.0543939	0.444412	0.659697	0.822892	-0.0535311	-0.505869	0.616471	0.767304
ENSG00000125962.16	ARMCX5	HGNC:25772	protein_coding	0.0986524	0.735977	0.467273	0.642028	0.22463	1.99979	0.0546807	0.194805	-0.0993014	-0.666215	0.510233	0.708367	0.212932	1.56268	0.127835	0.356264	0.441261	2.80405	0.00856878	0.0501287
ENSG00000271147.8	ARMCX5-GPRASP2	HGNC:42000	lncRNA	-0.48232	-4.59065	6.90575e-05	0.00751267	-0.352558	-2.91622	0.006659	0.0642136	-0.469626	-3.28848	0.0025239	0.033044	-0.627731	-5.34283	7.05205e-06	0.00430986	-0.765646	-5.60678	3.5802e-06	0.000523416
ENSG00000286237.1	ARMCX5-GPRASP2	NA	protein_coding	-0.748113	-1.28723	0.207649	0.387175	-0.443332	-0.718691	0.478092	0.671903	0.238203	0.246983	0.806572	0.900546	-0.660978	-0.921521	0.363721	0.612899	0.0554517	0.187854	0.852233	0.920274
ENSG00000198960.11	ARMCX6	HGNC:26094	protein_coding	0.0549622	0.568056	0.574085	0.727271	-0.0104421	-0.13616	0.892607	0.944733	-0.0134441	-0.122205	0.90353	0.952102	0.205753	2.08354	0.0451653	0.205155	0.0424894	0.365477	0.717199	0.837234
ENSG00000198520.12	ARMH1	HGNC:34345	protein_coding	0.357581	1.66703	0.105572	0.2529	-0.0879109	-0.615604	0.542814	0.722024	0.393273	1.39128	0.174178	0.386151	0.259524	1.3755	0.178403	0.4235	0.222358	1.34917	0.186904	0.369691
ENSG00000120029.13	ARMH3	HGNC:25788	protein_coding	0.0213631	0.318937	0.751911	0.853278	-0.0422412	-0.59908	0.553633	0.730709	-0.167998	-2.67607	0.0118238	0.0820779	0.0381241	0.507291	0.615384	0.796837	-0.020599	-0.342814	0.734016	0.847786
ENSG00000139971.15	ARMH4	HGNC:19846	protein_coding	-0.0914612	-0.515493	0.609863	0.753444	0.0653827	0.425043	0.673849	0.813162	-0.00746217	-0.0382382	0.969745	0.983844	-0.062359	-0.235499	0.815315	0.912094	-0.398038	-2.54369	0.0160858	0.0761841
ENSG00000146476.11	ARMT1	HGNC:17872	protein_coding	-0.256964	-2.11428	0.0426272	0.145829	-0.246551	-2.31467	0.0276843	0.135991	-0.44592	-3.93977	0.000435297	0.0134222	-0.147284	-1.25411	0.218768	0.472024	-0.290021	-3.12158	0.00383753	0.0303993
ENSG00000235072.2	ARNILA	HGNC:54484	lncRNA	0.0555702	0.250718	0.803685	0.887863	-0.329413	-1.21612	0.233453	0.448728	-0.183171	-0.791243	0.434853	0.649419	-0.240876	-1.33101	0.192468	0.440692	-0.00407882	-0.0293375	0.976781	0.98865
ENSG00000143437.21	ARNT	HGNC:700	protein_coding	0.263901	3.25857	0.00271474	0.034182	0.180064	1.8927	0.0681158	0.219656	0.20928	1.76231	0.0879395	0.259034	0.18445	2.46057	0.0193757	0.134894	0.215044	3.67471	0.0008794	0.0123103
ENSG00000172379.22	ARNT2	HGNC:16876	protein_coding	-0.0885951	-1.31293	0.198835	0.376753	-0.0756201	-0.959701	0.344904	0.557657	-0.164629	-1.41546	0.166965	0.376107	-0.0829475	-0.687215	0.496833	0.715184	-0.101151	-1.00466	0.322716	0.519098
ENSG00000259495.3	ARNT2-DT	HGNC:56077	lncRNA	-0.295881	-1.93827	0.0617343	0.181233	-0.195897	-1.41549	0.167258	0.368741	0.0809616	0.661622	0.513133	0.710349	-0.376069	-2.46428	0.0192083	0.134234	-0.412819	-3.28653	0.00249501	0.0230461
ENSG00000241685.10	ARPC1A	HGNC:703	protein_coding	-0.224795	-2.89145	0.00694619	0.0546001	-0.138432	-2.15073	0.0397053	0.163635	-0.0805825	-0.662406	0.512637	0.710036	-0.274464	-3.53711	0.00124429	0.034599	-0.207728	-3.489	0.00145516	0.016503
ENSG00000130429.16	ARPC1B	HGNC:704	protein_coding	0.277323	1.3489	0.187239	0.362815	0.778006	4.32257	0.000158851	0.0101713	0.524453	2.24126	0.032413	0.144058	0.04848	0.246961	0.806508	0.908121	0.390003	2.0814	0.0456132	0.150193
ENSG00000163466.16	ARPC2	HGNC:705	protein_coding	-0.119966	-2.00669	0.0535638	0.166517	-0.0792893	-1.28264	0.209473	0.420688	-0.190305	-1.89242	0.0678657	0.221286	-0.0698652	-0.95845	0.344928	0.595813	-0.168573	-3.09284	0.00413289	0.0320067
ENSG00000111229.16	ARPC3	HGNC:706	protein_coding	-0.0922726	-1.06035	0.297168	0.486205	0.00620452	0.076348	0.939651	0.969213	-0.0593337	-0.615047	0.543041	0.732085	-0.147545	-2.02243	0.0514438	0.219564	-0.0717925	-1.06311	0.295814	0.492303
ENSG00000241553.13	ARPC4	HGNC:707	protein_coding	-0.117272	-1.6466	0.109732	0.258903	-0.090237	-1.19301	0.242247	0.458409	-0.0235154	-0.230703	0.819071	0.907437	-0.0679537	-1.01978	0.315383	0.569147	-0.074463	-1.11348	0.273928	0.469351
ENSG00000250151.9	ARPC4-TTLL3	HGNC:38830	protein_coding	-0.693802	-1.98684	0.0558305	0.170583	0.109864	0.199851	0.84298	0.91657	0.143579	0.303753	0.763373	0.87423	-0.0301127	-0.0496854	0.960683	0.98328	0.424871	1.33104	0.192731	0.376923
ENSG00000162704.16	ARPC5	HGNC:708	protein_coding	-0.0242285	-0.293618	0.771005	0.86662	0.0828222	1.04794	0.303067	0.51971	0.128284	1.13871	0.263602	0.487936	-0.244994	-2.86211	0.00731417	0.0813032	-0.0596921	-0.880501	0.385258	0.578655
ENSG00000136950.13	ARPC5L	HGNC:23366	protein_coding	-0.252406	-2.07042	0.0468215	0.153847	-0.160924	-1.51559	0.140126	0.332192	-0.352554	-2.64283	0.0128073	0.0861061	-0.213618	-2.37742	0.0234943	0.147439	-0.205217	-2.79387	0.0087871	0.0509194
ENSG00000242498.8	ARPIN	HGNC:28782	protein_coding	0.0832041	0.887239	0.381776	0.566974	0.124918	1.39149	0.174345	0.377687	0.0943724	0.745448	0.461651	0.670003	-0.157908	-1.38684	0.174952	0.419734	-0.500897	-4.53905	7.77559e-05	0.00292496
ENSG00000250021.7	ARPIN-AP3S2	HGNC:38824	protein_coding	-0.10751	-0.88697	0.381919	0.567025	-0.120184	-1.29546	0.205077	0.415532	-0.142687	-1.06978	0.293032	0.517653	-0.194758	-1.66455	0.105636	0.321961	-0.0376034	-0.384172	0.703433	0.82838
ENSG00000128989.11	ARPP19	HGNC:16967	protein_coding	-0.222459	-2.05148	0.0487426	0.15774	-0.0968042	-0.789245	0.436184	0.638596	0.369074	3.40098	0.00187629	0.0284158	-0.119822	-0.893755	0.378038	0.62456	0.0878869	1.24589	0.221994	0.412931
ENSG00000172995.17	ARPP21	HGNC:16968	protein_coding	-0.273555	-2.24284	0.0321902	0.1248	-0.168606	-1.2664	0.215163	0.427525	-0.786002	-3.02644	0.00498509	0.0491723	-0.141419	-0.8491	0.402084	0.64408	0.0109281	0.172627	0.86405	0.926813
ENSG00000137486.17	ARRB1	HGNC:711	protein_coding	-0.202495	-1.86717	0.0713503	0.197722	-0.225811	-2.44431	0.0206282	0.116555	-0.397606	-2.85375	0.00765709	0.0638599	-0.176896	-1.20414	0.237253	0.49262	0.0578139	0.961736	0.343509	0.53956
ENSG00000141480.18	ARRB2	HGNC:712	protein_coding	-0.065616	-0.888715	0.380994	0.56636	-0.0285683	-0.398251	0.693275	0.825535	0.173687	1.2362	0.225728	0.446325	0.0389701	0.375034	0.710077	0.855103	-0.0203213	-0.287515	0.775602	0.874515
ENSG00000197070.14	ARRDC1	HGNC:28633	protein_coding	0.154059	1.54851	0.13164	0.290234	0.0679931	0.814603	0.421741	0.626879	0.174547	1.34226	0.18932	0.404444	0.1626	1.52978	0.135768	0.367416	0.0277991	0.311819	0.757233	0.863358
ENSG00000203993.7	ARRDC1-AS1	HGNC:23395	lncRNA	0.161156	1.95973	0.0590622	0.176602	0.0254329	0.30717	0.760843	0.868401	0.0638893	0.680903	0.501019	0.70097	0.120869	1.55565	0.129497	0.35846	-0.417528	-4.1864	0.000211895	0.00507053
ENSG00000105643.11	ARRDC2	HGNC:25225	protein_coding	0.845495	4.88635	3.03181e-05	0.00539862	0.717283	4.41194	0.000123812	0.00909815	1.14657	6.96576	8.70571e-08	0.00021447	0.725813	5.02636	1.78143e-05	0.00609877	0.9779	5.47355	5.25991e-06	0.00065586
ENSG00000113369.9	ARRDC3	HGNC:29263	protein_coding	0.250032	1.2377	0.225224	0.407355	0.187613	0.882091	0.384912	0.593208	0.370125	1.52686	0.137072	0.334513	-0.0763528	-0.30689	0.760924	0.882389	0.0680291	0.708689	0.483731	0.662948
ENSG00000140450.9	ARRDC4	HGNC:28087	protein_coding	0.281083	2.32334	0.0268854	0.112463	0.0573257	0.430831	0.669682	0.810131	0.855422	3.08901	0.00425103	0.0445436	0.0516464	0.316216	0.753867	0.878428	0.119105	1.10633	0.276963	0.472516
ENSG00000100299.18	ARSA	HGNC:713	protein_coding	-0.0539219	-0.464643	0.645431	0.780907	-0.0240525	-0.20274	0.840712	0.916036	0.20289	1.20416	0.237755	0.458924	0.0823178	0.66611	0.510052	0.725045	-0.0574032	-0.497437	0.622336	0.77125
ENSG00000113273.17	ARSB	HGNC:714	protein_coding	-0.0314386	-0.337431	0.738064	0.844731	0.195493	2.11133	0.0432141	0.170474	-0.0435227	-0.454422	0.652711	0.805996	-0.103474	-0.913522	0.367711	0.615643	-0.0812167	-0.681873	0.500304	0.676437
ENSG00000006756.16	ARSD	HGNC:717	protein_coding	0.319273	1.6264	0.11398	0.265574	0.378739	1.89918	0.0672304	0.21813	-0.00576347	-0.0371447	0.970609	0.984297	0.176784	0.831657	0.411685	0.651756	-0.285963	-1.40512	0.169772	0.349042
ENSG00000062096.15	ARSF	HGNC:721	protein_coding	-0.0918598	-0.301706	0.764889	0.86242	-0.417557	-1.21438	0.234108	0.449216	-1.52263	-4.20343	0.000211288	0.00945017	0.473766	1.18783	0.24353	0.499052	NA	NA	NA	NA
ENSG00000141337.13	ARSG	HGNC:24102	protein_coding	0.00731176	0.0816354	0.935461	0.964786	-0.05579	-0.450672	0.655477	0.801176	-0.175858	-1.53826	0.134196	0.330751	-0.0735877	-0.662394	0.512399	0.72669	0.000514387	0.00460095	0.996358	0.998427
ENSG00000183876.9	ARSI	HGNC:32521	protein_coding	1.36667	3.23178	0.00292995	0.0355515	0.772899	1.8257	0.0780473	0.237209	0.741185	2.36499	0.0245293	0.123125	1.43375	2.72945	0.0102364	0.0972537	NA	NA	NA	NA
ENSG00000180801.14	ARSJ	HGNC:26286	protein_coding	0.559141	1.66918	0.105143	0.252358	0.285112	1.3949	0.173325	0.376552	0.247431	0.711754	0.481974	0.685536	0.371671	1.18377	0.245108	0.500509	-0.753367	-4.12386	0.00025273	0.00575091
ENSG00000164291.17	ARSK	HGNC:25239	protein_coding	0.228158	1.53184	0.135696	0.295043	-0.0314972	-0.22745	0.821622	0.904898	-0.153095	-1.09065	0.283883	0.509028	0.331032	2.27731	0.0294985	0.164858	0.418953	3.62264	0.0010136	0.0133319
ENSG00000157399.17	ARSL	HGNC:719	protein_coding	-0.312024	-1.48003	0.148948	0.31448	-0.281057	-1.21236	0.234867	0.44986	-0.598957	-2.5949	0.0143593	0.0911791	-0.949124	-3.55858	0.00117354	0.0337991	-0.310027	-1.08013	0.288286	0.484755
ENSG00000156219.18	ART3	HGNC:725	protein_coding	0.0754436	0.364027	0.718307	0.831466	0.117005	0.463475	0.646391	0.795626	0.581342	1.37381	0.179488	0.393252	0.45064	1.97211	0.0571839	0.231941	0.512975	1.5805	0.12447	0.285196
ENSG00000117407.17	ARTN	HGNC:727	protein_coding	1.43307	4.12215	0.000259483	0.0120689	1.14016	3.14736	0.00371637	0.0479786	1.17776	2.68507	0.0115701	0.0810937	1.14443	3.36631	0.00197388	0.0433621	0.701585	3.62445	0.00100862	0.0132882
ENSG00000173409.14	ARV1	HGNC:29561	protein_coding	-0.160152	-1.66086	0.106815	0.254671	-0.0774289	-0.883215	0.384167	0.592641	0.0737659	0.646369	0.522828	0.717194	-0.182789	-1.44504	0.158042	0.397771	-0.317955	-3.12575	0.00379643	0.0302204
ENSG00000099889.14	ARVCF	HGNC:728	protein_coding	0.089881	0.741818	0.463776	0.639068	0.0994709	1.05893	0.298114	0.514267	-0.0305465	-0.218218	0.828698	0.912758	0.191708	1.47256	0.150509	0.388092	-0.154872	-1.40967	0.168437	0.347331
ENSG00000004848.8	ARX	HGNC:18060	protein_coding	-0.0744448	-0.483774	0.631943	0.769831	-0.251207	-2.23292	0.0331927	0.149693	-0.543824	-2.65343	0.0124867	0.084958	-0.0501152	-0.333355	0.741012	0.871511	NA	NA	NA	NA
ENSG00000214435.9	AS3MT	HGNC:17452	protein_coding	-0.0324673	-0.222888	0.825083	0.90053	-0.362532	-2.17549	0.0376324	0.159287	-0.4581	-0.89865	0.37586	0.599237	-0.0561282	-0.370175	0.713659	0.856546	0.00126868	0.0104616	0.991719	0.995634
ENSG00000104763.20	ASAH1	HGNC:735	protein_coding	-0.0857376	-1.1186	0.271895	0.459677	-0.0226295	-0.32622	0.746531	0.859654	-0.1247	-1.42596	0.163935	0.372427	-0.192276	-1.83627	0.0755012	0.268613	0.0181135	0.239605	0.812189	0.896405
ENSG00000245281.9	ASAH1-AS1	HGNC:55603	lncRNA	-0.193162	-1.48282	0.148209	0.313545	-0.232833	-1.52833	0.136944	0.328022	-0.142513	-0.78285	0.439692	0.653503	-0.495415	-3.0404	0.00464845	0.0645787	-0.467431	-3.41185	0.00178939	0.0187431
ENSG00000188611.17	ASAH2	HGNC:18860	protein_coding	-0.66488	-1.63789	0.111672	0.261855	-0.730882	-1.47334	0.151375	0.347523	-0.896335	-3.1119	0.00399063	0.0428983	-1.13094	-2.3301	0.0262961	0.155833	-0.594911	-1.65332	0.108202	0.261083
ENSG00000204147.11	ASAH2B	HGNC:23456	protein_coding	-0.302286	-2.03507	0.0504627	0.16051	-0.184024	-1.30564	0.201634	0.411177	-0.476829	-2.45596	0.0198942	0.109946	-0.22025	-1.51971	0.138276	0.370906	-0.245482	-1.12489	0.269134	0.464427
ENSG00000153317.15	ASAP1	HGNC:2720	protein_coding	-0.113275	-1.11188	0.274732	0.462788	-0.199854	-2.20402	0.0353647	0.154734	0.170006	1.7979	0.0820011	0.248097	-0.0737792	-0.631887	0.531891	0.739474	0.0999355	1.34868	0.187057	0.369887
ENSG00000151693.11	ASAP2	HGNC:2721	protein_coding	-0.104964	-0.874519	0.388555	0.572591	-0.0669608	-0.675905	0.504297	0.691867	0.0363272	0.195219	0.846511	0.922678	-0.100819	-0.54388	0.590265	0.780998	-0.267438	-3.0203	0.00497735	0.0359893
ENSG00000088280.20	ASAP3	HGNC:14987	protein_coding	0.556274	3.14074	0.00370991	0.0394513	0.314795	1.56172	0.129075	0.317094	0.630547	3.70989	0.000823648	0.0184953	0.805867	3.74389	0.000715156	0.0266848	1.15052	4.48111	9.41309e-05	0.00331367
ENSG00000065802.12	ASB1	HGNC:16011	protein_coding	-0.0567193	-0.707987	0.484238	0.656385	-0.168886	-2.77894	0.00933524	0.0759598	-0.0271268	-0.223148	0.824893	0.910641	-0.126263	-1.35317	0.185359	0.431348	-0.0798582	-1.19083	0.242618	0.436859
ENSG00000196372.13	ASB13	HGNC:19765	protein_coding	-0.165942	-1.27917	0.210319	0.390241	-0.18739	-2.01381	0.0531058	0.191263	-0.0141994	-0.129183	0.898053	0.948708	-0.311238	-2.40205	0.0221982	0.143914	-0.229727	-2.4505	0.0200114	0.0878548
ENSG00000239388.9	ASB14	HGNC:19766	protein_coding	-0.0999875	-0.478624	0.635562	0.772905	0.237209	1.0313	0.310671	0.526033	NA	NA	NA	NA	0.347088	1.15649	0.255928	0.512161	0.199557	1.10382	0.278033	0.473577
ENSG00000161664.7	ASB16	HGNC:19768	protein_coding	NA	NA	NA	NA	NA	NA	NA	NA	-0.471468	-1.47759	0.149669	0.352074	NA	NA	NA	NA	0.209395	1.44207	0.159155	0.335316
ENSG00000267080.8	ASB16-AS1	HGNC:25442	lncRNA	-0.221706	-1.56235	0.128349	0.285723	-0.148047	-0.730514	0.470762	0.665625	-0.391997	-2.80434	0.00865103	0.0682518	-0.419209	-2.22206	0.0333746	0.175776	0.0766349	0.70171	0.488014	0.666208
ENSG00000100628.12	ASB2	HGNC:16012	protein_coding	-0.48934	-2.95004	0.00599703	0.0505961	-0.196611	-1.02417	0.313984	0.529345	-0.892206	-2.42974	0.0211366	0.113839	-0.0164148	-0.0620974	0.950868	0.978013	-0.574754	-1.40018	0.171235	0.351059
ENSG00000115239.24	ASB3	HGNC:16013	protein_coding	0.10663	1.19059	0.242843	0.427405	-0.0125246	-0.124599	0.901675	0.949706	-0.164406	-1.63574	0.112072	0.297974	0.210198	1.98255	0.0559438	0.229158	0.403253	4.55591	7.40933e-05	0.0028361
ENSG00000005981.13	ASB4	HGNC:16009	protein_coding	0.45119	1.50536	0.142343	0.304794	0.334097	0.952578	0.348467	0.561248	0.125585	0.395787	0.695007	0.832364	0.515057	1.37343	0.179048	0.42423	NA	NA	NA	NA
ENSG00000164122.9	ASB5	HGNC:17180	protein_coding	-0.53027	-2.07343	0.0465226	0.153208	-0.165436	-0.508682	0.614709	0.773341	NA	NA	NA	NA	-0.193357	-0.628747	0.533919	0.740592	-0.309335	-0.943224	0.352746	0.548095
ENSG00000148331.12	ASB6	HGNC:17181	protein_coding	0.0349488	0.468071	0.643005	0.779032	-0.0201909	-0.300301	0.766026	0.870966	0.0871881	1.03218	0.310022	0.535022	0.148939	1.74105	0.0911557	0.29828	-0.046927	-0.648165	0.521576	0.694985
ENSG00000183475.13	ASB7	HGNC:17182	protein_coding	-0.0207447	-0.255571	0.799969	0.885299	-0.0193049	-0.20793	0.836693	0.913449	-0.179431	-2.227	0.0333942	0.146279	-0.139334	-1.61228	0.116592	0.339761	0.0818376	1.06923	0.293091	0.489727
ENSG00000177981.11	ASB8	HGNC:17183	protein_coding	-0.11937	-1.82179	0.0781391	0.209346	-0.165201	-2.40473	0.0225852	0.121771	-0.226381	-2.64766	0.0126597	0.0856416	-0.109586	-1.3272	0.193712	0.442391	0.0305525	0.505092	0.617011	0.767653
ENSG00000138303.18	ASCC1	HGNC:24268	protein_coding	0.208137	1.87528	0.0701924	0.195821	0.0844364	0.844774	0.404947	0.611781	0.190361	1.82288	0.0780411	0.241175	0.0626905	0.51173	0.612308	0.794515	0.28238	3.38109	0.00194228	0.0198048
ENSG00000100325.15	ASCC2	HGNC:24103	protein_coding	0.371985	2.72269	0.0105298	0.067234	0.239375	2.06027	0.048169	0.18123	0.100013	1.15173	0.258292	0.481709	0.127462	1.31799	0.196741	0.446063	-0.100777	-1.12996	0.267025	0.462476
ENSG00000112249.14	ASCC3	HGNC:18697	protein_coding	0.250276	2.1478	0.0396498	0.140359	0.253905	2.13583	0.041001	0.166008	0.0748278	0.809232	0.424588	0.640442	0.294842	2.4178	0.021404	0.141413	0.114565	1.73156	0.0931392	0.237923
ENSG00000139352.4	ASCL1	HGNC:738	protein_coding	0.45834	2.08431	0.0455344	0.151262	0.0985119	0.497837	0.622263	0.778635	-0.159571	-0.705113	0.486076	0.688961	0.43929	1.79025	0.0829077	0.282289	0.482868	1.71199	0.0968887	0.244348
ENSG00000232237.5	ASCL5	HGNC:33169	protein_coding	-0.292382	-1.14122	0.262509	0.449624	0.206441	0.722766	0.47544	0.669713	NA	NA	NA	NA	0.145316	0.324877	0.747361	0.874729	NA	NA	NA	NA
ENSG00000286053.2	ASDURF	HGNC:53619	protein_coding	0.359201	0.810515	0.423817	0.603958	-0.428823	-0.604134	0.550361	0.728356	NA	NA	NA	NA	NA	NA	NA	NA	0.017951	0.0345045	0.972695	0.986947
ENSG00000111875.8	ASF1A	HGNC:20995	protein_coding	0.0345644	0.2689	0.789786	0.878761	-0.0163849	-0.135069	0.893462	0.945311	-0.0120684	-0.0930662	0.926454	0.964597	0.0373912	0.268538	0.789986	0.898358	0.0556029	0.937344	0.355715	0.550786
ENSG00000141505.12	ASGR1	HGNC:742	protein_coding	0.039393	0.323816	0.74825	0.851374	-0.136831	-0.948479	0.35049	0.56346	0.138319	0.601797	0.551713	0.737654	0.211895	1.65017	0.108562	0.327116	0.0531181	0.509702	0.613814	0.765383
ENSG00000161944.17	ASGR2	HGNC:743	protein_coding	0.317495	1.17265	0.249861	0.435323	0.566176	1.94382	0.061382	0.207371	NA	NA	NA	NA	0.707741	2.22685	0.0330216	0.175424	NA	NA	NA	NA
ENSG00000116539.14	ASH1L	HGNC:19088	protein_coding	-0.152853	-1.68949	0.101152	0.246414	-0.108269	-1.40938	0.16904	0.371296	-0.27539	-3.76808	0.000697877	0.0170753	-0.246968	-2.57368	0.0148302	0.118841	-0.0196352	-0.311064	0.757801	0.863604
ENSG00000235919.5	ASH1L-AS1	HGNC:44146	lncRNA	0.00362779	0.0164872	0.986951	0.992249	0.283439	0.923786	0.362994	0.574701	-0.011392	-0.0501278	0.960344	0.979423	0.217927	0.948086	0.350098	0.600481	0.451895	2.5261	0.0167677	0.078503
ENSG00000129691.16	ASH2L	HGNC:744	protein_coding	-0.146944	-2.0585	0.0480229	0.156284	-0.0999971	-1.87001	0.0713031	0.225388	-0.129363	-1.4689	0.152	0.355693	-0.107401	-1.71047	0.0967323	0.306902	-0.308268	-3.1386	0.00367221	0.0296164
ENSG00000110881.12	ASIC1	HGNC:100	protein_coding	-0.0657295	-0.611689	0.545199	0.704699	-0.109802	-1.19878	0.240028	0.456173	-0.177327	-1.242	0.223618	0.444214	-0.0398253	-0.370941	0.713094	0.856546	-0.0466396	-0.577002	0.56804	0.73182
ENSG00000108684.15	ASIC2	HGNC:99	protein_coding	-0.213842	-1.95524	0.0596133	0.17747	-0.311827	-3.2621	0.00276532	0.0411585	-0.046649	-0.261479	0.795473	0.893822	0.00709494	0.0530518	0.958016	0.981875	-0.388587	-2.58201	0.0146982	0.0714779
ENSG00000213199.8	ASIC3	HGNC:101	protein_coding	0.476349	3.07654	0.00434927	0.0429468	0.164834	0.978573	0.335644	0.549202	0.844237	4.77357	4.16348e-05	0.00445892	0.528265	2.90054	0.00665324	0.0775429	0.16708	1.20093	0.238798	0.432776
ENSG00000072182.14	ASIC4	HGNC:21263	protein_coding	0.134653	0.783597	0.439218	0.618387	0.182437	0.912955	0.36857	0.579538	0.594841	2.87669	0.00723377	0.061695	0.759031	3.67408	0.000855155	0.029342	0.491243	2.30523	0.0280298	0.109297
ENSG00000126522.17	ASL	HGNC:746	protein_coding	-0.208977	-1.85425	0.0732303	0.201066	-0.0128802	-0.100996	0.920228	0.958924	0.0648566	0.481498	0.633566	0.794832	-0.21264	-1.69938	0.0988218	0.31071	-0.491073	-3.97186	0.000386933	0.00741989
ENSG00000169093.16	ASMTL	HGNC:751	protein_coding	-0.0403454	-0.419717	0.677584	0.80443	0.104708	1.19865	0.24008	0.456226	0.000707521	0.00631015	0.995006	0.997601	0.0235127	0.17181	0.864655	0.938107	-0.132201	-1.61985	0.115235	0.271931
ENSG00000236017.8	ASMTL-AS1	HGNC:25811	lncRNA	0.148025	0.518195	0.607998	0.75226	0.0588048	0.217064	0.829633	0.90994	0.218137	0.801639	0.428903	0.644031	0.375352	1.54236	0.132689	0.363022	0.0732327	0.365184	0.717415	0.837347
ENSG00000070669.17	ASNS	HGNC:753	protein_coding	-0.160283	-1.34776	0.187495	0.363201	-0.183745	-1.60665	0.118643	0.301642	0.0440313	0.234745	0.815971	0.905728	0.0660613	0.621787	0.538429	0.744102	0.110166	1.55551	0.129819	0.293865
ENSG00000138381.10	ASNSD1	HGNC:24910	protein_coding	-0.0411372	-0.55082	0.585702	0.736255	-0.0996258	-1.47958	0.149446	0.345016	-0.0585609	-0.679343	0.501994	0.701496	-0.0839874	-1.03725	0.307291	0.561327	0.140021	1.79203	0.0827415	0.22195
ENSG00000108381.11	ASPA	HGNC:756	protein_coding	0.420477	1.50763	0.141887	0.304024	-0.148529	-0.601612	0.552066	0.729666	0.669114	2.36801	0.0243943	0.122954	-0.326447	-1.29679	0.204017	0.454547	-0.413121	-1.9474	0.0605007	0.181077
ENSG00000204653.10	ASPDH	HGNC:33856	protein_coding	-0.285569	-1.64594	0.109922	0.259188	-0.149041	-0.999229	0.325703	0.539893	0.103576	0.506896	0.615864	0.783131	-0.279306	-1.75511	0.0886853	0.293384	-0.253181	-1.32616	0.194323	0.379393
ENSG00000198363.18	ASPH	HGNC:757	protein_coding	0.461652	3.35274	0.00211977	0.0302777	0.355218	2.7463	0.0101056	0.0788654	0.0251527	0.166493	0.868859	0.934001	0.321308	2.0129	0.0525313	0.222208	0.135635	1.85578	0.0728646	0.204417
ENSG00000174939.11	ASPHD1	HGNC:27380	protein_coding	-0.235425	-1.83137	0.0766629	0.206531	-0.193346	-1.74306	0.0916012	0.259861	0.285781	1.75971	0.088443	0.260191	-0.137723	-0.992768	0.328174	0.580882	-0.398674	-3.39326	0.00188036	0.0193671
ENSG00000128203.7	ASPHD2	HGNC:30437	protein_coding	-0.292984	-2.60021	0.0141412	0.0790891	-0.364087	-3.27529	0.00267235	0.0402139	-1.02077	-4.81337	3.77744e-05	0.00434436	0.0315025	0.219947	0.827291	0.918067	-0.0828493	-0.932974	0.357931	0.552777
ENSG00000066279.19	ASPM	HGNC:19048	protein_coding	-0.107512	-0.345353	0.732159	0.840857	-0.100272	-0.224245	0.824092	0.90652	NA	NA	NA	NA	0.397941	0.934587	0.356909	0.606548	NA	NA	NA	NA
ENSG00000106819.13	ASPN	HGNC:14872	protein_coding	-0.424562	-0.90128	0.374438	0.560993	0.777988	1.30967	0.200469	0.409876	-0.57454	-1.66163	0.106733	0.290335	-0.769303	-2.02383	0.0512922	0.219258	-0.836021	-1.88589	0.0685625	0.196273
ENSG00000244617.3	ASPRV1	HGNC:26321	protein_coding	-0.0595947	-0.217701	0.829087	0.903369	-0.500372	-2.13227	0.0413165	0.166635	0.0122549	0.0518552	0.958979	0.979144	-0.105828	-0.424933	0.673692	0.832518	0.169868	0.905829	0.371905	0.565928
ENSG00000169696.16	ASPSCR1	HGNC:13825	protein_coding	0.000778695	0.0097889	0.992252	0.995389	-0.118501	-1.40204	0.171202	0.374279	0.0777826	0.713634	0.480826	0.684611	-0.00669167	-0.0657272	0.947999	0.976664	-0.309428	-2.80643	0.00851854	0.0500139
ENSG00000162174.12	ASRGL1	HGNC:16448	protein_coding	0.447331	2.56471	0.0154444	0.0830593	0.364879	2.38832	0.0235025	0.12426	-0.256215	-1.3781	0.178172	0.39149	0.422965	2.08298	0.0453529	0.205553	0.171896	2.15611	0.0388227	0.135189
ENSG00000130707.18	ASS1	HGNC:758	protein_coding	-0.0182417	-0.144069	0.886378	0.936668	0.188853	1.02666	0.312968	0.528281	0.033369	0.266326	0.791763	0.891834	0.2303	0.937442	0.355583	0.605353	0.3235	1.62796	0.113651	0.269735
ENSG00000034533.12	ASTE1	HGNC:25021	protein_coding	-0.176678	-1.19589	0.2408	0.425383	-0.0815607	-0.607925	0.547828	0.726355	0.0887624	0.570554	0.572441	0.752917	-0.353602	-2.85347	0.00747429	0.0822894	-0.396654	-3.56536	0.00118414	0.0146786
ENSG00000188886.4	ASTL	HGNC:31704	protein_coding	NA	NA	NA	NA	NA	NA	NA	NA	NA	NA	NA	NA	NA	NA	NA	NA	-0.331024	-1.09391	0.28229	0.478368
ENSG00000152092.16	ASTN1	HGNC:773	protein_coding	-0.125426	-1.46911	0.151868	0.317856	-0.0858497	-1.2137	0.234363	0.449481	-0.390873	-2.59871	0.0142357	0.0910062	0.0405989	0.294937	0.769922	0.8871	0.0912918	1.38218	0.176641	0.357618
ENSG00000148219.18	ASTN2	HGNC:17021	protein_coding	-0.208095	-2.47688	0.0189076	0.0933272	-0.228706	-2.30114	0.0285345	0.137692	0.258025	1.63455	0.112369	0.298425	-0.144487	-1.06815	0.293342	0.549005	-0.180454	-1.48552	0.147348	0.318627
ENSG00000171456.21	ASXL1	HGNC:18318	protein_coding	0.197224	2.68645	0.0114973	0.0702003	0.0953359	1.65096	0.109215	0.288954	0.103313	1.20733	0.236496	0.458128	0.125481	1.84847	0.0736717	0.265298	0.312226	4.87444	2.96757e-05	0.00162001
ENSG00000143970.18	ASXL2	HGNC:23805	protein_coding	0.161518	1.48526	0.147566	0.312637	0.122945	1.17371	0.249778	0.466524	-0.0357836	-0.328493	0.744762	0.862596	0.244338	2.30287	0.0278468	0.160317	0.0613453	0.887732	0.381415	0.574645
ENSG00000141431.14	ASXL3	HGNC:29357	protein_coding	-0.234456	-1.85016	0.0738337	0.202222	-0.26697	-2.26739	0.0307595	0.143187	-0.196637	-1.03377	0.309292	0.534495	-0.00188065	-0.014539	0.988489	0.994849	-0.0887443	-0.332931	0.741393	0.853039
ENSG00000138138.14	ATAD1	HGNC:25903	protein_coding	-0.123826	-1.37669	0.178461	0.351931	-0.107135	-1.6703	0.105298	0.282985	-0.11846	-1.31438	0.198422	0.415318	-0.0774287	-0.877516	0.386662	0.631445	-0.0568844	-0.748876	0.459489	0.643264
ENSG00000156802.13	ATAD2	HGNC:30123	protein_coding	0.330766	3.07267	0.00439261	0.0431955	0.108027	1.11381	0.274237	0.490484	0.02867	0.234737	0.815966	0.905728	0.412341	3.99587	0.00034822	0.0202789	0.723105	5.04628	1.80767e-05	0.00123066
ENSG00000119778.15	ATAD2B	HGNC:29230	protein_coding	0.443306	3.50495	0.00141295	0.0245906	0.367	2.94517	0.00619594	0.0617748	0.183962	1.55113	0.131084	0.326448	0.156752	1.23132	0.22706	0.481113	-0.283899	-2.85833	0.00748869	0.046102
ENSG00000197785.14	ATAD3A	HGNC:25567	protein_coding	-0.151809	-1.64507	0.11005	0.259392	-0.0558933	-0.671554	0.507024	0.693813	-0.0970666	-0.960071	0.344496	0.569749	-0.109744	-0.996463	0.326403	0.57932	-0.592808	-5.04968	1.79002e-05	0.00122918
ENSG00000160072.20	ATAD3B	HGNC:24007	protein_coding	0.388283	2.23128	0.0330517	0.126475	0.283158	1.31268	0.19938	0.408412	0.269791	1.65305	0.108478	0.292966	0.325395	1.66716	0.105208	0.32098	-0.404083	-2.44642	0.020308	0.0886012
ENSG00000215915.10	ATAD3C	HGNC:32151	protein_coding	-0.114963	-0.532093	0.598451	0.744515	-0.115528	-0.517411	0.608677	0.769302	-0.126814	-0.594349	0.55662	0.740796	-0.10115	-0.461872	0.647257	0.815356	-0.157845	-0.505763	0.616545	0.767304
ENSG00000176208.9	ATAD5	HGNC:25752	protein_coding	-0.0392012	-0.208249	0.836395	0.907025	0.0257592	0.12993	0.897492	0.947265	-0.176828	-0.765769	0.449642	0.660939	0.282045	1.41298	0.16719	0.409778	0.446423	3.29825	0.0024191	0.0226493
ENSG00000137343.18	ATAT1	HGNC:21186	protein_coding	0.0615661	1.04208	0.305427	0.494071	-0.06569	-0.965325	0.342127	0.554876	0.0964233	1.27342	0.212396	0.431572	-0.028804	-0.440035	0.66283	0.824875	-0.0307409	-0.464312	0.645618	0.788191
ENSG00000167654.18	ATCAY	HGNC:779	protein_coding	-0.432175	-3.51123	0.00138934	0.0244603	-0.346281	-3.16358	0.00356508	0.0471402	-0.232416	-1.26169	0.216597	0.436649	-0.146998	-1.13348	0.265322	0.520939	0.0465341	0.60818	0.547429	0.715797
ENSG00000107669.19	ATE1	HGNC:782	protein_coding	-0.0772273	-0.866397	0.392923	0.576751	-0.137566	-1.63989	0.111511	0.291807	-0.182722	-1.84084	0.0752962	0.235522	-0.071414	-0.691509	0.494167	0.713278	-0.00699851	-0.0987713	0.921946	0.959395
ENSG00000226864.3	ATE1OSP	HGNC:49496	transcribed_unitary_pseudogene	0.442584	0.774575	0.444517	0.622965	0.796927	1.11004	0.275995	0.492019	1.1121	1.40384	0.170441	0.380733	-0.135274	-0.248713	0.805156	0.907417	0.536563	0.962069	0.343425	0.539471
ENSG00000123268.9	ATF1	HGNC:783	protein_coding	0.120112	0.803804	0.427626	0.607366	0.0146653	0.0886988	0.929913	0.96531	0.043223	0.314083	0.755575	0.869634	0.115147	0.870861	0.390231	0.634454	0.0282715	0.246885	0.8066	0.893396
ENSG00000115966.18	ATF2	HGNC:784	protein_coding	-0.151896	-1.3724	0.179778	0.353502	-0.138142	-1.71172	0.097305	0.269306	-0.142146	-1.3831	0.176579	0.389138	0.000764161	0.00758094	0.993998	0.997322	0.077237	1.13769	0.26383	0.459257
ENSG00000162772.17	ATF3	HGNC:785	protein_coding	0.572886	2.33457	0.0262785	0.111153	0.5415	1.50904	0.14206	0.335145	0.745524	1.80094	0.0815822	0.247374	0.262512	0.776694	0.443067	0.675845	-0.213132	-0.542252	0.591628	0.74795
ENSG00000128272.18	ATF4	HGNC:786	protein_coding	-0.104796	-0.999083	0.325482	0.514501	-0.127859	-1.09451	0.282473	0.498723	0.264767	2.32742	0.02669	0.129354	-0.0674012	-0.744568	0.461895	0.689548	0.08636	1.03595	0.308117	0.504678
ENSG00000213338.3	ATF4P1	HGNC:789	processed_pseudogene	NA	NA	NA	NA	NA	NA	NA	NA	NA	NA	NA	NA	NA	NA	NA	NA	0.695864	2.88629	0.0069836	0.044255
ENSG00000273041.1	ATF4P2	HGNC:34025	processed_pseudogene	NA	NA	NA	NA	NA	NA	NA	NA	NA	NA	NA	NA	NA	NA	NA	NA	-0.450059	-0.807519	0.425517	0.614629
ENSG00000228218.1	ATF4P3	HGNC:788	processed_pseudogene	NA	NA	NA	NA	NA	NA	NA	NA	NA	NA	NA	NA	NA	NA	NA	NA	0.249802	0.866179	0.392943	0.586423
ENSG00000169136.13	ATF5	HGNC:790	protein_coding	-0.0763844	-0.895336	0.377501	0.563492	0.0617758	0.576445	0.568629	0.741476	0.138916	1.08218	0.287571	0.51247	-0.0164215	-0.189861	0.850602	0.931207	0.159546	0.9225	0.363281	0.557656
ENSG00000118217.7	ATF6	HGNC:791	protein_coding	0.172867	1.88113	0.0693663	0.19441	0.175033	2.12322	0.0421273	0.168384	0.106221	1.6087	0.117884	0.306844	0.0443668	0.453285	0.653363	0.818593	0.00629592	0.0739104	0.941549	0.970321
ENSG00000213676.13	ATF6B	HGNC:2349	protein_coding	0.00380019	0.0555384	0.956066	0.976359	-0.0412477	-0.622955	0.538037	0.718129	-0.0806859	-0.989102	0.330319	0.555248	-0.0146789	-0.14301	0.887167	0.949295	-0.203581	-3.02541	0.0049128	0.0356596
ENSG00000170653.19	ATF7	HGNC:792	protein_coding	0.459067	3.3915	0.00191242	0.0285782	0.341885	2.61011	0.0140067	0.0944057	0.398091	2.69017	0.0114373	0.0806064	0.205922	1.77457	0.0853591	0.287307	0.0564647	0.745716	0.461369	0.644836
ENSG00000171681.13	ATF7IP	HGNC:20092	protein_coding	0.156229	1.64265	0.110554	0.260099	0.0934106	0.850904	0.401587	0.609108	0.106051	0.971059	0.339083	0.564289	0.0681189	0.795284	0.432231	0.66739	0.0692567	1.2181	0.232233	0.425045
ENSG00000166669.14	ATF7IP2	HGNC:20397	protein_coding	-0.174459	-1.5634	0.128101	0.285405	-0.0946494	-0.80476	0.427312	0.631228	-0.43004	-2.67196	0.0119415	0.0824096	-0.0146974	-0.105523	0.916611	0.963558	-0.327273	-1.83475	0.0760044	0.21006
ENSG00000152348.16	ATG10	HGNC:20315	protein_coding	-0.35438	-3.08518	0.00425406	0.0425362	-0.18457	-1.39468	0.173389	0.376599	-0.146848	-1.107	0.276866	0.501601	-0.389908	-2.54636	0.0158278	0.122773	-0.559654	-2.89849	0.00677342	0.0435104
ENSG00000123395.15	ATG101	HGNC:25679	protein_coding	-0.152501	-1.80078	0.0814648	0.214955	-0.250792	-2.5627	0.0156651	0.100507	-0.0683945	-0.56016	0.579422	0.757388	-0.0560997	-0.55252	0.584381	0.77684	-0.257996	-2.58284	0.0146593	0.0713467
ENSG00000145782.13	ATG12	HGNC:588	protein_coding	-0.0729597	-0.971937	0.338598	0.527471	-0.117482	-1.79771	0.0823302	0.244728	0.0123196	0.143771	0.886618	0.943562	0.128017	1.68908	0.100799	0.31348	0.137445	1.91275	0.0649113	0.189672
ENSG00000175224.17	ATG13	HGNC:29091	protein_coding	-0.00322696	-0.0508804	0.959747	0.978155	-0.0652744	-1.05117	0.301605	0.518481	0.130568	1.68276	0.102533	0.284006	-0.0349084	-0.520956	0.605937	0.79096	-0.0350943	-0.668561	0.508646	0.68345
ENSG00000126775.9	ATG14	HGNC:19962	protein_coding	0.256395	3.71223	0.000806351	0.0189522	0.14959	2.08933	0.0452902	0.1749	0.0426989	0.369188	0.714513	0.844821	0.047516	0.603775	0.550194	0.752515	0.143656	2.42899	0.0210338	0.0906031
ENSG00000085978.22	ATG16L1	HGNC:21498	protein_coding	-0.103022	-1.4781	0.14946	0.314932	-0.278971	-3.8588	0.000564433	0.0181925	-0.191899	-1.81535	0.0792181	0.243152	-0.048697	-0.46685	0.643729	0.813562	0.00785985	0.130125	0.897295	0.945847
ENSG00000168010.11	ATG16L2	HGNC:25464	protein_coding	-0.0598218	-0.444041	0.660094	0.791813	-0.0467979	-0.402968	0.689839	0.823272	0.364511	1.9323	0.0626322	0.21075	-0.0192477	-0.132296	0.895568	0.95347	-0.485926	-4.29349	0.000156509	0.00430704
ENSG00000110046.13	ATG2A	HGNC:29028	protein_coding	0.121395	1.46237	0.153696	0.320385	0.070202	0.999181	0.325726	0.539893	0.076928	0.883472	0.383825	0.606242	0.189952	1.68776	0.101055	0.314105	-0.163428	-1.71388	0.0963782	0.243687
ENSG00000066739.12	ATG2B	HGNC:20187	protein_coding	-0.188949	-2.69596	0.0112355	0.0695617	-0.243819	-3.09951	0.00419911	0.0509351	-0.0989056	-1.26858	0.214095	0.434041	-0.154912	-1.90305	0.0659439	0.25188	-0.00618679	-0.0746293	0.940982	0.97022
ENSG00000144848.11	ATG3	HGNC:20962	protein_coding	-0.0282698	-0.415532	0.680612	0.806196	-0.0040747	-0.0691389	0.945339	0.971434	0.0621455	0.692642	0.493723	0.695354	-0.160424	-1.79996	0.0811765	0.27931	-0.205853	-2.88894	0.00693742	0.0440518
ENSG00000101844.18	ATG4A	HGNC:16489	protein_coding	0.211468	1.67759	0.103473	0.250118	0.192602	1.75612	0.0893094	0.25629	0.186295	1.55256	0.130744	0.326027	0.169931	1.27039	0.212985	0.464578	0.0546813	0.750818	0.458336	0.642568
ENSG00000168397.17	ATG4B	HGNC:20790	protein_coding	0.0692493	1.04227	0.305342	0.493975	-0.0977741	-1.39502	0.173288	0.376552	0.185963	1.75016	0.0900477	0.263145	0.220177	2.22485	0.033169	0.175637	0.104749	1.14998	0.25881	0.45425
ENSG00000125703.15	ATG4C	HGNC:16040	protein_coding	-0.0635555	-0.530081	0.599829	0.745472	-0.18799	-2.10366	0.0439282	0.171972	0.110718	0.631879	0.532158	0.724309	-0.151669	-1.17326	0.249237	0.504687	0.00154583	0.0157866	0.987504	0.993836
ENSG00000130734.10	ATG4D	HGNC:20789	protein_coding	-0.0588427	-0.513304	0.611374	0.754513	-0.068817	-0.668396	0.509009	0.695315	0.253264	2.40467	0.0223898	0.117525	0.0382756	0.338161	0.737421	0.869109	0.0476405	0.528308	0.600989	0.755641
ENSG00000057663.16	ATG5	HGNC:589	protein_coding	-0.133361	-1.56053	0.128778	0.286464	-0.145709	-1.84951	0.0742928	0.230914	-0.179214	-2.3617	0.0246969	0.123583	-0.064942	-0.75026	0.458508	0.687038	-0.366936	-4.204	0.000201619	0.00496398
ENSG00000197548.13	ATG7	HGNC:16935	protein_coding	-0.0952131	-1.4348	0.161347	0.330223	-0.19235	-2.52173	0.0172422	0.105516	-0.27443	-3.37574	0.00200597	0.029342	-0.0921525	-1.26798	0.213833	0.465496	-0.14399	-1.98839	0.0555189	0.171294
ENSG00000198925.12	ATG9A	HGNC:22408	protein_coding	-0.0651924	-1.0239	0.313797	0.502992	-0.119005	-1.52443	0.13791	0.329365	0.0864368	0.86719	0.392543	0.613329	-0.00531247	-0.0678061	0.946356	0.975811	-0.0492151	-0.81143	0.423209	0.61281
ENSG00000181652.20	ATG9B	HGNC:21899	protein_coding	0.0361992	0.256114	0.799553	0.8852	-0.04727	-0.2976	0.768067	0.872613	0.0399113	0.254591	0.800731	0.897269	0.256857	1.87315	0.070085	0.259322	0.280302	1.5075	0.14165	0.310765
ENSG00000138363.15	ATIC	HGNC:794	protein_coding	0.0501754	0.721801	0.475821	0.648947	-0.020065	-0.322315	0.749457	0.8617	0.0443396	0.443594	0.660437	0.810999	0.110719	1.21123	0.23456	0.490328	-0.089303	-1.2033	0.237828	0.43165
ENSG00000198513.14	ATL1	HGNC:11231	protein_coding	-0.301863	-2.51461	0.017312	0.0885173	-0.249828	-2.23021	0.0333914	0.150163	-0.1816	-1.27794	0.210817	0.430081	-0.109439	-0.84373	0.405001	0.646014	-0.0751877	-1.14263	0.261804	0.457212
ENSG00000119787.14	ATL2	HGNC:24047	protein_coding	0.0452556	0.614559	0.543326	0.703604	-0.00507149	-0.0636957	0.949637	0.97409	-0.160475	-1.33066	0.193067	0.409104	0.147612	1.86771	0.0708634	0.260462	-0.070492	-0.945443	0.351631	0.546799
ENSG00000184743.13	ATL3	HGNC:24526	protein_coding	0.580757	4.14704	0.000242019	0.0117762	0.623137	4.10558	0.000288418	0.0133964	0.200754	1.46429	0.153246	0.357676	0.484251	3.47292	0.00148126	0.0372625	0.445684	5.14399	1.36322e-05	0.00106017
ENSG00000149311.20	ATM	HGNC:795	protein_coding	0.0698679	0.591268	0.558624	0.715974	0.0521387	0.615673	0.542769	0.722015	0.0747196	0.449309	0.656376	0.807995	0.025659	0.230608	0.819068	0.91354	0.0213367	0.219825	0.827426	0.905865
ENSG00000166454.10	ATMIN	HGNC:29034	protein_coding	-0.119975	-1.47852	0.14935	0.314914	-0.0296566	-0.423987	0.674611	0.813441	-0.160394	-2.0777	0.0461634	0.176736	-0.0656633	-0.857669	0.39737	0.640134	-0.273732	-3.20317	0.0031047	0.0266229
ENSG00000111676.15	ATN1	HGNC:3033	protein_coding	0.242293	2.79643	0.0087914	0.0613304	0.107966	1.14317	0.262042	0.478656	0.273179	2.38719	0.0233035	0.119956	0.328705	2.99721	0.00519336	0.0685501	0.208024	2.76722	0.00938306	0.0532536
ENSG00000179774.9	ATOH7	HGNC:13907	protein_coding	-0.843686	-3.65236	0.000949097	0.0202632	-0.889332	-4.30134	0.000166793	0.0104347	-0.33802	-1.07143	0.292301	0.517133	0.233428	0.630967	0.532485	0.739842	-0.0741588	-0.401697	0.69062	0.819175
ENSG00000168874.13	ATOH8	HGNC:24126	protein_coding	1.01233	3.57791	0.00117502	0.0226495	0.946788	2.99357	0.00557229	0.0588732	0.769474	3.06263	0.00454709	0.0463066	0.981115	3.61454	0.00102298	0.0316347	1.25025	4.44456	0.000104277	0.00346766
ENSG00000047346.13	ATOSA	HGNC:25609	protein_coding	0.173768	1.91163	0.0651973	0.187327	0.170785	1.66692	0.105975	0.284041	0.366273	3.06153	0.00453971	0.0462839	0.0532324	0.579312	0.566382	0.764099	0.476252	4.13898	0.000242203	0.00558181
ENSG00000005238.20	ATOSB	HGNC:25666	protein_coding	0.210455	3.04772	0.00468184	0.0446386	0.141008	1.57748	0.125209	0.311082	0.386234	4.41751	0.000114394	0.00738621	0.296076	2.84197	0.00769272	0.0834572	0.390521	3.8141	0.000599586	0.00980646
ENSG00000177556.12	ATOX1	HGNC:798	protein_coding	-0.073898	-0.889056	0.380814	0.56618	-0.0853544	-1.15067	0.258988	0.475869	0.0427053	0.516024	0.609522	0.778483	-0.153046	-1.44331	0.158525	0.398659	-0.00492893	-0.0578719	0.954216	0.977305
ENSG00000206190.13	ATP10A	HGNC:13542	protein_coding	0.306218	1.03483	0.308847	0.497666	0.403241	1.38402	0.176901	0.381304	0.365611	1.76179	0.0881	0.259304	0.210442	0.735065	0.467689	0.694169	0.531226	1.85875	0.0727646	0.204197
ENSG00000118322.14	ATP10B	HGNC:13543	protein_coding	0.253508	1.02571	0.313037	0.502136	0.0331019	0.125643	0.900863	0.949269	0.419201	1.39755	0.172304	0.383361	0.0643325	0.253965	0.801134	0.905181	0.438409	1.80061	0.081491	0.219829
ENSG00000145246.14	ATP10D	HGNC:13549	protein_coding	0.381149	2.38542	0.0233497	0.10474	0.555279	2.85457	0.00775651	0.0689343	0.0927692	0.614982	0.543084	0.732085	0.187079	1.67334	0.103881	0.319299	0.207905	1.23057	0.227594	0.41921
ENSG00000068650.19	ATP11A	HGNC:13552	protein_coding	0.487655	2.83588	0.00801123	0.0584808	0.335038	1.8004	0.082056	0.244261	0.439883	2.63627	0.0130454	0.086861	0.190229	1.14207	0.261836	0.517883	-0.141849	-1.83142	0.0765124	0.211107
ENSG00000058063.16	ATP11B	HGNC:13553	protein_coding	0.110481	1.26707	0.214557	0.394872	0.00100483	0.00939126	0.992569	0.996539	0.106493	0.837816	0.408588	0.626177	0.0728426	0.636275	0.529063	0.737447	0.0347464	0.394885	0.69559	0.823016
ENSG00000101974.15	ATP11C	HGNC:13554	protein_coding	0.614932	3.30816	0.0023835	0.0319727	0.879355	4.401	0.000126357	0.00909815	0.628013	3.4305	0.00173487	0.0271469	0.519481	3.45402	0.00155894	0.0384497	0.214617	0.775616	0.44391	0.629823
ENSG00000075673.12	ATP12A	HGNC:13816	protein_coding	NA	NA	NA	NA	NA	NA	NA	NA	NA	NA	NA	NA	-1.25346	-2.93996	0.00600935	0.0736513	NA	NA	NA	NA
ENSG00000105726.17	ATP13A1	HGNC:24215	protein_coding	0.0367401	0.561826	0.578271	0.731066	-0.0695386	-0.992636	0.328854	0.542527	0.0581709	0.485275	0.630915	0.793011	0.0993073	0.925696	0.361442	0.610977	-0.0716783	-0.970261	0.33931	0.535712
ENSG00000159363.19	ATP13A2	HGNC:30213	protein_coding	-0.310307	-2.83036	0.00808511	0.0587093	-0.250472	-2.39612	0.0230327	0.123106	0.0224062	0.136647	0.892203	0.945837	0.0102361	0.0882125	0.93025	0.969632	-0.21108	-2.94716	0.00599267	0.0403637
ENSG00000133657.17	ATP13A3	HGNC:24113	protein_coding	-0.0164321	-0.178666	0.859361	0.920734	0.105651	1.22041	0.231849	0.446951	-0.168552	-1.36561	0.18195	0.395882	0.000879786	0.00886871	0.992978	0.99694	-0.211375	-2.82816	0.00807225	0.0482759
ENSG00000233058.3	ATP13A3-DT	HGNC:48570	lncRNA	-0.0741235	-0.637941	0.528192	0.691952	-0.232423	-1.71576	0.0965535	0.268289	-0.465854	-3.15363	0.00358412	0.0407759	-0.143396	-1.09073	0.283431	0.538787	-0.0894162	-0.993866	0.327863	0.525214
ENSG00000127249.15	ATP13A4	HGNC:25422	protein_coding	0.844878	2.51807	0.0172432	0.0883177	0.673315	2.16026	0.0391683	0.162613	-0.127362	-0.481827	0.633359	0.794832	0.797213	2.1974	0.0353986	0.181632	0.52221	1.92706	0.0632248	0.186491
ENSG00000187527.12	ATP13A5	HGNC:31789	protein_coding	0.666026	2.37227	0.0240612	0.106229	0.474498	1.02961	0.311453	0.526746	0.113981	0.172655	0.86406	0.931349	0.138547	0.528383	0.600832	0.788073	NA	NA	NA	NA
ENSG00000163399.16	ATP1A1	HGNC:799	protein_coding	-0.237521	-1.59408	0.121055	0.275636	-0.118305	-0.921863	0.36398	0.575688	-0.336164	-1.73007	0.0936881	0.269543	-0.187496	-1.20899	0.235407	0.491046	-0.0641782	-0.574457	0.56974	0.733167
ENSG00000203865.13	ATP1A1-AS1	HGNC:28262	lncRNA	0.410459	3.79119	0.000649657	0.017051	0.0590113	0.506402	0.616289	0.774308	0.093662	0.913982	0.367825	0.592192	0.0115152	0.0806333	0.936229	0.971045	0.288986	2.36471	0.0243801	0.100097
ENSG00000018625.15	ATP1A2	HGNC:800	protein_coding	0.694609	2.79021	0.0089774	0.0619919	0.54809	2.254	0.0318862	0.146409	-0.182393	-0.753946	0.456648	0.665816	0.474778	1.67372	0.103992	0.319442	0.582441	2.21805	0.0342875	0.124878
ENSG00000105409.19	ATP1A3	HGNC:801	protein_coding	-0.450766	-2.37335	0.0240615	0.106229	-0.300583	-2.07766	0.0464316	0.177115	0.0514988	0.159993	0.873939	0.937067	0.0951696	0.459927	0.648666	0.816132	-0.311493	-3.25883	0.00268364	0.0240705
ENSG00000143153.14	ATP1B1	HGNC:804	protein_coding	-0.407546	-2.2159	0.0342189	0.129079	-0.231707	-1.64544	0.110354	0.29037	-0.147923	-0.627008	0.535307	0.726282	-0.0544949	-0.24483	0.80815	0.908937	-0.309719	-2.58026	0.014761	0.071712
ENSG00000129244.9	ATP1B2	HGNC:805	protein_coding	1.46334	3.92657	0.000454353	0.0149035	0.878411	2.74267	0.0103441	0.0797475	0.275091	1.12699	0.268513	0.493107	1.39394	3.66796	0.000887394	0.0297173	0.317991	3.73942	0.000736522	0.0111476
ENSG00000069849.11	ATP1B3	HGNC:806	protein_coding	0.0167516	0.148922	0.882579	0.934343	0.0616689	0.573253	0.570761	0.742429	0.245284	1.87624	0.070126	0.226035	0.0522931	0.522346	0.60498	0.790243	-0.17128	-1.3877	0.175003	0.355454
ENSG00000244124.1	ATP1B3-AS1	HGNC:40088	lncRNA	NA	NA	NA	NA	NA	NA	NA	NA	NA	NA	NA	NA	NA	NA	NA	NA	0.13032	0.366912	0.716138	0.836632
ENSG00000166896.9	ATP23	HGNC:29452	protein_coding	-0.0234795	-0.133743	0.894469	0.941343	-0.123422	-0.656585	0.51647	0.701258	0.184136	1.00153	0.324372	0.548874	0.0918287	0.446592	0.658138	0.82198	0.16902	1.03424	0.308901	0.50554
ENSG00000196296.14	ATP2A1	HGNC:811	protein_coding	0.129375	0.412797	0.682594	0.807518	0.565581	2.34347	0.0259498	0.130991	-0.03447	-0.107109	0.915397	0.959125	0.518254	1.58059	0.123678	0.350373	0.702931	2.7014	0.0110209	0.0593535
ENSG00000260442.7	ATP2A1-AS1	HGNC:51370	lncRNA	-0.367089	-1.22376	0.230255	0.41293	-0.160942	-0.532118	0.598577	0.762192	NA	NA	NA	NA	0.0024648	0.0092202	0.9927	0.996882	-0.406156	-1.42642	0.163587	0.341056
ENSG00000174437.18	ATP2A2	HGNC:812	protein_coding	-0.270204	-2.65535	0.0123926	0.0734987	-0.201073	-2.38364	0.0236955	0.124692	-0.199665	-1.99972	0.0544162	0.193789	-0.171744	-1.92074	0.0635937	0.246637	-0.299474	-3.90236	0.000469537	0.00838333
ENSG00000074370.18	ATP2A3	HGNC:813	protein_coding	-0.677984	-2.57152	0.0151587	0.0821493	0.111654	0.446057	0.658771	0.803093	-0.484281	-1.66199	0.106732	0.290335	-0.961221	-3.86742	0.000499597	0.0229897	-0.50017	-1.76592	0.0876113	0.229585
ENSG00000070961.17	ATP2B1	HGNC:814	protein_coding	-0.403774	-2.84818	0.00773602	0.0574706	-0.334051	-2.63306	0.0132641	0.0917819	-0.387919	-2.04668	0.0493671	0.183737	-0.163001	-1.17323	0.24925	0.504687	-0.305473	-3.54519	0.00125056	0.0152038
ENSG00000271614.1	ATP2B1-AS1	HGNC:27883	lncRNA	-0.31868	-1.8061	0.0806158	0.213369	-0.0107074	-0.0574402	0.954578	0.977008	-0.664107	-2.93544	0.00626908	0.0566744	-0.177131	-0.803449	0.427598	0.663392	-0.574834	-3.51583	0.00135375	0.0158677
ENSG00000157087.20	ATP2B2	HGNC:815	protein_coding	-0.36743	-2.35364	0.0251209	0.108668	-0.360396	-2.85223	0.0078012	0.0692106	-0.218883	-1.19375	0.241754	0.463361	-0.223273	-1.05883	0.29759	0.553057	-0.251809	-3.41687	0.00176555	0.0186028
ENSG00000067842.19	ATP2B3	HGNC:816	protein_coding	-0.279958	-1.82091	0.0783286	0.209794	-0.286338	-2.15329	0.0394985	0.163145	-0.356924	-1.23787	0.225183	0.445653	0.0222543	0.123834	0.902217	0.956777	-0.313488	-3.65945	0.000916843	0.012612
ENSG00000058668.16	ATP2B4	HGNC:817	protein_coding	-0.0598646	-0.482395	0.632911	0.770847	-0.154799	-1.78327	0.0846989	0.248589	-0.565399	-3.86394	0.000536548	0.0151147	0.186897	1.44196	0.158902	0.399336	0.103153	0.788768	0.436202	0.622991
ENSG00000017260.20	ATP2C1	HGNC:13211	protein_coding	-0.213175	-3.29171	0.00248884	0.0326613	-0.277186	-4.26169	0.000186225	0.0110697	0.0677464	0.76644	0.449249	0.660722	-0.191044	-2.22135	0.0334271	0.175813	-0.21306	-3.44002	0.00165957	0.0178645
ENSG00000064270.13	ATP2C2	HGNC:29103	protein_coding	-0.175877	-0.930276	0.35941	0.547527	-0.558563	-2.96143	0.00594926	0.0603897	-0.54342	-2.71657	0.0107207	0.0775048	-0.46638	-2.26778	0.0301368	0.166847	-0.53428	-1.80452	0.0807214	0.218573
ENSG00000261286.1	ATP2C2-AS1	HGNC:53167	lncRNA	NA	NA	NA	NA	NA	NA	NA	NA	-0.589815	-1.23038	0.22787	0.448737	NA	NA	NA	NA	NA	NA	NA	NA
ENSG00000105675.9	ATP4A	HGNC:819	protein_coding	0.646419	1.96803	0.0580556	0.17499	0.70211	2.21218	0.0347386	0.153295	NA	NA	NA	NA	0.815912	3.00447	0.00509781	0.0677233	-0.278334	-1.49088	0.145943	0.316848
ENSG00000186009.5	ATP4B	HGNC:820	protein_coding	NA	NA	NA	NA	NA	NA	NA	NA	2.05698	2.83473	0.00805441	0.0658178	NA	NA	NA	NA	NA	NA	NA	NA
ENSG00000152234.16	ATP5F1A	HGNC:823	protein_coding	-0.163446	-1.70852	0.0975264	0.240537	-0.115884	-1.56163	0.128899	0.316745	-0.275344	-2.23263	0.0329818	0.145579	-0.118064	-1.13593	0.264313	0.520117	-0.0461664	-0.599616	0.553052	0.719989
ENSG00000110955.9	ATP5F1B	HGNC:830	protein_coding	-0.248852	-2.25275	0.0314901	0.123372	-0.183036	-2.16544	0.0384619	0.161012	-0.259018	-2.32491	0.0268421	0.129667	-0.199598	-1.84341	0.0744245	0.266506	-0.143038	-1.60135	0.119284	0.278103
ENSG00000165629.20	ATP5F1C	HGNC:833	protein_coding	-0.12797	-1.32552	0.194677	0.371741	0.00594534	0.0802081	0.936606	0.967747	-0.112959	-1.09785	0.280776	0.505622	-0.0670557	-0.704325	0.486258	0.708276	-0.0904568	-1.27381	0.212052	0.401371
ENSG00000099624.8	ATP5F1D	HGNC:837	protein_coding	-0.117747	-0.931481	0.358796	0.546986	-0.0961791	-0.938755	0.35538	0.567305	0.0595642	0.41772	0.67905	0.822905	0.125815	1.05227	0.300452	0.555474	0.00384676	0.0448323	0.964524	0.983596
ENSG00000124172.10	ATP5F1E	HGNC:838	protein_coding	-0.107896	-1.2259	0.229461	0.41216	-0.0953161	-1.40777	0.169512	0.37199	-0.067077	-0.592096	0.558108	0.742095	-0.211414	-2.4487	0.0199202	0.136529	-0.25414	-3.58875	0.00111138	0.0140885
ENSG00000130770.18	ATP5IF1	HGNC:871	protein_coding	-0.207096	-2.27311	0.0300941	0.120164	-0.122842	-1.4072	0.169681	0.372223	-0.133547	-1.15407	0.257346	0.4808	-0.109962	-1.07819	0.288904	0.544772	-0.0900782	-1.22116	0.231089	0.423814
ENSG00000159199.14	ATP5MC1	HGNC:841	protein_coding	-0.346435	-2.54642	0.016066	0.0851084	-0.120474	-0.996743	0.326889	0.540687	-0.172858	-1.24259	0.223394	0.444008	-0.269171	-2.17769	0.0368116	0.185047	-0.29895	-3.14301	0.00363052	0.0294255
ENSG00000135390.21	ATP5MC2	HGNC:842	protein_coding	-0.00469912	-0.0651923	0.948439	0.972744	0.0186266	0.281539	0.780236	0.880043	0.0314386	0.381677	0.705321	0.838619	-0.0970964	-1.18043	0.246414	0.502179	-0.022941	-0.241749	0.810542	0.895576
ENSG00000154518.10	ATP5MC3	HGNC:843	protein_coding	-0.276131	-2.10275	0.0436966	0.147972	-0.157075	-1.51268	0.140862	0.333099	-0.193142	-1.56826	0.127037	0.320356	-0.161822	-1.58202	0.123352	0.349824	-0.0605177	-0.732282	0.469411	0.651386
ENSG00000169020.10	ATP5ME	HGNC:846	protein_coding	-0.102183	-0.884048	0.38347	0.568512	-0.0606366	-0.687395	0.497133	0.686083	0.14057	1.15792	0.255795	0.479321	-0.128098	-1.18509	0.244594	0.499961	-0.196438	-2.06932	0.0468046	0.152956
ENSG00000241468.8	ATP5MF	HGNC:848	protein_coding	-0.179761	-1.84829	0.0741104	0.20263	-0.152546	-1.85203	0.0739194	0.230264	-0.0743445	-0.66206	0.512856	0.710091	-0.101727	-0.925663	0.361459	0.610977	-0.192989	-2.74789	0.00983872	0.0547937
ENSG00000248919.7	ATP5MF-PTCD1	HGNC:38844	protein_coding	-0.213824	-1.03606	0.30818	0.49692	-0.0907194	-0.691465	0.494608	0.68447	0.0265487	0.071717	0.943294	0.971759	-0.0809074	-0.159615	0.874194	0.943206	-0.0788254	-0.357452	0.723138	0.840872
ENSG00000167283.9	ATP5MG	HGNC:14247	protein_coding	-0.164647	-1.81163	0.0797323	0.212058	-0.0698972	-0.903746	0.373355	0.583886	-0.207102	-2.0166	0.0525277	0.190129	-0.196934	-2.11996	0.0417532	0.197341	-0.250472	-3.55371	0.00122207	0.0149865
ENSG00000156411.10	ATP5MJ	HGNC:1188	protein_coding	-0.18357	-1.65037	0.108956	0.257838	-0.143823	-1.43529	0.161584	0.361028	-0.094223	-0.672553	0.506246	0.704898	-0.0998956	-0.919463	0.364643	0.613547	-0.0850317	-1.25076	0.220234	0.411062
ENSG00000173915.16	ATP5MK	HGNC:30889	protein_coding	-0.162314	-1.48131	0.148608	0.314041	-0.114602	-1.32022	0.19678	0.405525	-0.047378	-0.372615	0.711986	0.843213	-0.0718789	-0.646834	0.522292	0.733001	-0.27089	-3.26083	0.00266955	0.0240211
ENSG00000116459.11	ATP5PB	HGNC:840	protein_coding	-0.168931	-2.24554	0.031998	0.124602	-0.0806123	-1.24893	0.22138	0.435211	-0.216842	-2.30818	0.0278715	0.132067	-0.113866	-1.14791	0.259403	0.515605	-0.11772	-1.74733	0.0903254	0.233906
ENSG00000167863.12	ATP5PD	HGNC:845	protein_coding	-0.197209	-1.7551	0.0891118	0.227106	-0.0453667	-0.550452	0.586099	0.752936	-0.115956	-0.995594	0.327204	0.551981	-0.128686	-1.08235	0.287079	0.54288	-0.143334	-1.78668	0.0836196	0.223348
ENSG00000154723.13	ATP5PF	HGNC:847	protein_coding	-0.229175	-2.1558	0.0389675	0.138822	-0.134355	-1.66588	0.106182	0.284201	-0.213464	-2.25604	0.0313149	0.141311	-0.266073	-2.60666	0.013703	0.114449	-0.120144	-1.75967	0.088176	0.230618
ENSG00000241837.7	ATP5PO	HGNC:850	protein_coding	-0.210288	-2.10519	0.0434682	0.147566	-0.115019	-1.39857	0.172232	0.375497	-0.178658	-1.6924	0.100662	0.281293	-0.130441	-1.48714	0.146638	0.383016	-0.111988	-1.77661	0.0852939	0.226043
ENSG00000071553.18	ATP6AP1	HGNC:868	protein_coding	-0.229808	-2.43878	0.0206549	0.0980128	-0.132987	-1.57666	0.125398	0.311186	-0.0997635	-0.89305	0.378755	0.602375	-0.115526	-1.32241	0.195284	0.444109	-0.0454371	-0.580999	0.565376	0.729529
ENSG00000197180.4	ATP6AP1-DT	HGNC:25138	lncRNA	0.0237829	0.16401	0.870787	0.927494	0.000640382	0.00462461	0.996341	0.998723	-0.0746432	-0.531819	0.598666	0.771553	-0.00836333	-0.0461992	0.963435	0.98436	-0.173932	-0.963853	0.342463	0.53865
ENSG00000205464.13	ATP6AP1L	HGNC:28091	transcribed_unitary_pseudogene	0.308213	2.16521	0.0381777	0.137034	0.00937872	0.0613518	0.951487	0.975359	0.403067	2.58614	0.0146611	0.0923488	0.290199	2.10802	0.0428455	0.199087	0.0453639	0.211975	0.833493	0.9097
ENSG00000182220.15	ATP6AP2	HGNC:18305	protein_coding	-0.285773	-2.57425	0.015041	0.0817677	-0.145469	-1.65813	0.107748	0.286782	-0.194685	-2.1533	0.0392383	0.161385	-0.163052	-1.68133	0.102308	0.316348	-0.257337	-2.8188	0.00826174	0.0490796
ENSG00000033627.18	ATP6V0A1	HGNC:865	protein_coding	-0.230395	-2.68869	0.011435	0.0700286	-0.293771	-3.33657	0.00227816	0.0375421	-0.101688	-0.773321	0.445227	0.658125	-0.112857	-1.32052	0.195906	0.444824	-0.0217214	-0.443428	0.660488	0.798879
ENSG00000185344.15	ATP6V0A2	HGNC:18481	protein_coding	0.247857	2.14121	0.04022	0.141364	0.170654	1.6562	0.108143	0.287322	0.0665727	0.619398	0.540209	0.730463	0.253745	2.22186	0.0333895	0.175776	-0.0905121	-1.21406	0.233752	0.426692
ENSG00000105929.16	ATP6V0A4	HGNC:866	protein_coding	NA	NA	NA	NA	NA	NA	NA	NA	-0.302048	-1.27164	0.21302	0.432467	0.654605	1.60495	0.118201	0.34192	NA	NA	NA	NA
ENSG00000117410.14	ATP6V0B	HGNC:861	protein_coding	-0.294882	-3.02118	0.00500918	0.0458484	-0.193952	-2.08421	0.0457861	0.175784	-0.0985717	-0.775295	0.444077	0.657168	-0.0983744	-1.07807	0.288958	0.544818	-0.200129	-2.96999	0.00565635	0.0389496
ENSG00000185883.12	ATP6V0C	HGNC:855	protein_coding	-0.272435	-2.2919	0.0288555	0.116908	-0.203026	-2.21988	0.0341573	0.152012	-0.0768645	-0.453627	0.653287	0.806312	-0.107334	-0.875074	0.387969	0.632577	-0.160461	-2.60241	0.0139906	0.069327
ENSG00000159720.13	ATP6V0D1	HGNC:13724	protein_coding	-0.330934	-3.22795	0.00294079	0.0356377	-0.303094	-3.28096	0.00263328	0.0400861	-0.284511	-1.64137	0.110957	0.295926	-0.142325	-1.46251	0.153226	0.391339	-0.339829	-3.05634	0.00453915	0.0340491
ENSG00000270049.4	ATP6V0D1-DT	HGNC:55268	lncRNA	0.208297	1.25695	0.218152	0.399191	-0.376622	-1.92613	0.0636441	0.21153	0.149298	0.850683	0.40151	0.6208	0.120056	0.536947	0.594969	0.784663	-0.0914676	-0.552415	0.584563	0.742569
ENSG00000113732.9	ATP6V0E1	HGNC:863	protein_coding	0.427327	2.2553	0.0313937	0.123209	0.355696	2.12316	0.0422051	0.168511	0.200177	1.52722	0.136912	0.334424	0.253506	1.3544	0.18505	0.431006	0.386334	2.91453	0.00650604	0.0424306
ENSG00000171130.19	ATP6V0E2	HGNC:21723	protein_coding	-0.322507	-2.68497	0.0115383	0.0703608	-0.250317	-2.13332	0.0412233	0.16635	-0.0941565	-0.492461	0.625905	0.789558	-0.184146	-1.5363	0.134165	0.365007	-0.222104	-2.48526	0.0184545	0.083662
ENSG00000204934.10	ATP6V0E2-AS1	HGNC:44180	lncRNA	-0.499819	-2.92951	0.0063148	0.0518473	-0.512345	-2.9301	0.00643306	0.0632143	-0.485656	-2.60318	0.0140795	0.0902543	-0.407579	-2.16388	0.0379438	0.187632	-0.816073	-5.00458	2.03891e-05	0.00132753
ENSG00000114573.12	ATP6V1A	HGNC:851	protein_coding	-0.437528	-2.60976	0.0138617	0.0780424	-0.285917	-2.09115	0.0451267	0.174445	-0.423327	-2.07302	0.0466882	0.178058	-0.163293	-1.14141	0.262059	0.518255	-0.0514078	-0.590372	0.559154	0.72446
ENSG00000116039.13	ATP6V1B1	HGNC:853	protein_coding	NA	NA	NA	NA	NA	NA	NA	NA	NA	NA	NA	NA	NA	NA	NA	NA	0.356987	1.45511	0.155535	0.330112
ENSG00000147416.11	ATP6V1B2	HGNC:854	protein_coding	-0.366739	-2.81202	0.00845995	0.0600153	-0.293318	-2.51543	0.0174973	0.106281	-0.270013	-1.51633	0.139693	0.337949	-0.123666	-0.931061	0.358702	0.608343	-0.123649	-1.74915	0.0900062	0.233497
ENSG00000155097.12	ATP6V1C1	HGNC:856	protein_coding	-0.355474	-2.92345	0.00641145	0.0523886	-0.273377	-2.44496	0.0205974	0.116415	-0.285077	-2.15695	0.0389288	0.16062	-0.158701	-1.55219	0.130323	0.359841	-0.142074	-2.187	0.0362881	0.129509
ENSG00000143882.12	ATP6V1C2	HGNC:18264	protein_coding	0.309155	1.23639	0.225591	0.407785	0.391345	1.31327	0.199084	0.407999	-0.0993407	-0.352954	0.726527	0.851017	0.293277	1.26985	0.213174	0.464647	-0.125604	-0.564686	0.576288	0.73779
ENSG00000100554.12	ATP6V1D	HGNC:13527	protein_coding	-0.294296	-2.77087	0.00936101	0.0632416	-0.171241	-1.88806	0.0687579	0.220905	-0.211073	-1.84076	0.0753072	0.235522	-0.130323	-1.41408	0.166868	0.409539	-0.101868	-1.44309	0.15887	0.334945
ENSG00000131100.13	ATP6V1E1	HGNC:857	protein_coding	-0.229526	-2.04289	0.049636	0.159142	-0.1495	-1.56082	0.129091	0.317094	-0.140717	-1.18972	0.243245	0.464883	-0.17407	-1.70452	0.0978481	0.30896	-0.152241	-1.62952	0.113167	0.269032
ENSG00000250565.7	ATP6V1E2	HGNC:18125	protein_coding	-0.158448	-1.21042	0.235256	0.419319	-0.145848	-1.08756	0.285478	0.501294	-0.10189	-0.643385	0.524736	0.718376	-0.303819	-2.11717	0.0420057	0.197706	-0.503128	-2.57469	0.0149462	0.0723251
ENSG00000128524.5	ATP6V1F	HGNC:16832	protein_coding	-0.176325	-1.88806	0.0684001	0.193116	-0.101801	-1.26399	0.216002	0.428532	-0.0539774	-0.424446	0.67419	0.820448	-0.0456249	-0.427302	0.671983	0.831136	-0.194565	-2.3833	0.023366	0.0971005
ENSG00000272899.4	ATP6V1FNB	HGNC:52392	protein_coding	-0.0953164	-0.777542	0.442727	0.621352	-0.236648	-1.87121	0.0711315	0.225143	-0.472994	-2.04298	0.0497402	0.184446	-0.113405	-0.729845	0.470724	0.696942	-0.492334	-1.85055	0.0741291	0.206734
ENSG00000136888.8	ATP6V1G1	HGNC:864	protein_coding	-0.104673	-1.46044	0.154221	0.321074	0.00265893	0.0391703	0.969015	0.984333	-0.0516879	-0.631587	0.532317	0.724418	-0.0722761	-0.916851	0.365989	0.614206	-0.21087	-2.89392	0.00685146	0.043752
ENSG00000213760.11	ATP6V1G2	HGNC:862	protein_coding	-0.29279	-2.34861	0.0253915	0.10912	-0.199831	-1.67425	0.104514	0.281632	-0.239701	-1.22771	0.228924	0.44981	0.00362422	0.0248617	0.980318	0.99126	-0.116378	-1.44993	0.156964	0.332344
ENSG00000254870.5	ATP6V1G2-DDX39B	HGNC:41999	protein_coding	0.480438	0.748236	0.460021	0.636303	-0.181833	-0.396734	0.694405	0.826167	-0.791994	-1.3358	0.19147	0.407286	-0.334764	-0.469101	0.642192	0.812735	-0.0462766	-0.210222	0.834849	0.910268
ENSG00000047249.18	ATP6V1H	HGNC:18303	protein_coding	-0.156355	-1.31815	0.197102	0.374905	-0.0729451	-0.643625	0.524726	0.707483	-0.399341	-2.23645	0.03276	0.145018	0.0349244	0.287308	0.775704	0.890561	-0.137285	-1.95743	0.0592094	0.178434
ENSG00000165240.22	ATP7A	HGNC:869	protein_coding	-0.0256178	-0.181278	0.857328	0.919435	0.107376	0.789815	0.435856	0.638479	0.111506	0.936853	0.356122	0.581302	0.017432	0.137814	0.891239	0.951124	0.3159	2.68146	0.0115673	0.0611701
ENSG00000123191.16	ATP7B	HGNC:870	protein_coding	0.381191	2.26986	0.0303134	0.120584	0.424784	2.52337	0.0171764	0.105301	0.0935276	0.579803	0.566265	0.748399	0.40584	2.04337	0.0492369	0.214394	0.0774231	1.09518	0.281741	0.477768
ENSG00000124406.17	ATP8A1	HGNC:13531	protein_coding	-0.159185	-1.62324	0.114655	0.266651	-0.144587	-1.77877	0.0854493	0.249382	-0.309675	-1.8513	0.0737695	0.232878	-0.12978	-1.21796	0.232028	0.487059	-0.145403	-1.29322	0.205341	0.393214
ENSG00000132932.19	ATP8A2	HGNC:13533	protein_coding	-0.528937	-3.05786	0.0045923	0.0441334	-0.451888	-2.98429	0.00564276	0.0591332	-0.665791	-2.71264	0.0108564	0.0782156	-0.314159	-2.05426	0.0480861	0.211121	-0.031594	-0.374193	0.710769	0.833355
ENSG00000081923.15	ATP8B1	HGNC:3706	protein_coding	0.433805	2.77247	0.00932422	0.0631587	0.688749	3.68283	0.00090895	0.0232178	-0.37528	-1.91824	0.0643907	0.214598	0.264199	1.60501	0.118187	0.34192	0.469682	1.38337	0.176281	0.35714
ENSG00000267040.8	ATP8B1-AS1	HGNC:56042	lncRNA	NA	NA	NA	NA	-0.391746	-1.4005	0.171658	0.374854	0.141585	0.476226	0.637274	0.796935	0.170353	0.577618	0.567512	0.764735	-0.30437	-0.931504	0.358679	0.553627
ENSG00000143515.20	ATP8B2	HGNC:13534	protein_coding	0.133937	1.54016	0.133658	0.292685	0.142133	1.49918	0.144315	0.338304	-0.111336	-0.980987	0.334242	0.559259	0.297848	3.14694	0.00352636	0.0573023	0.179169	2.60184	0.0140097	0.069404
ENSG00000130270.16	ATP8B3	HGNC:13535	protein_coding	-0.224689	-0.692967	0.493485	0.664451	-0.0872948	-0.277676	0.783172	0.882311	0.549091	1.40804	0.169134	0.379162	NA	NA	NA	NA	-0.0283486	-0.095155	0.924795	0.960967
ENSG00000104043.15	ATP8B4	HGNC:13536	protein_coding	0.251724	1.04093	0.305949	0.49459	0.511317	2.19099	0.0363848	0.156717	-0.237319	-0.832589	0.411525	0.628141	0.110548	0.444453	0.659667	0.822892	-0.329082	-1.4088	0.168692	0.347564
ENSG00000054793.14	ATP9A	HGNC:13540	protein_coding	-0.369987	-3.35852	0.00208701	0.0301003	-0.277693	-3.13756	0.00381069	0.0486041	-0.238389	-2.84773	0.00777218	0.0643922	-0.343345	-3.0224	0.00486863	0.0662957	-0.0998845	-1.23122	0.227355	0.41885
ENSG00000166377.21	ATP9B	HGNC:13541	protein_coding	0.0370437	0.410129	0.68453	0.808692	0.0585914	0.69526	0.492261	0.683165	-0.228857	-1.71647	0.0961175	0.273847	0.0023901	0.0224634	0.982216	0.992019	-0.249911	-2.27937	0.0295687	0.113048
ENSG00000123472.13	ATPAF1	HGNC:18803	protein_coding	-0.239248	-3.10782	0.00401386	0.0411946	-0.179205	-2.36799	0.0245516	0.127094	-0.239865	-1.88415	0.0690125	0.223932	-0.0943363	-0.942468	0.352922	0.603264	-0.0502411	-0.686243	0.497581	0.673872
ENSG00000171953.16	ATPAF2	HGNC:18802	protein_coding	-0.0505876	-0.53853	0.594054	0.741362	0.105705	0.889954	0.380597	0.589557	-0.0568716	-0.53195	0.598577	0.771553	0.0207906	0.185173	0.854246	0.933101	-0.0812874	-0.974334	0.337316	0.533725
ENSG00000150756.14	ATPSCKMT	HGNC:27029	protein_coding	-0.286362	-2.56969	0.0152044	0.0822792	-0.39694	-3.04663	0.00480192	0.0547018	-0.1796	-1.85732	0.0728502	0.231372	-0.118645	-0.903025	0.373172	0.620795	-0.425677	-2.84668	0.00770914	0.0469496
ENSG00000175054.16	ATR	HGNC:882	protein_coding	-0.0452907	-0.447512	0.657614	0.789983	-0.111594	-1.1674	0.252277	0.469263	-0.0652656	-0.568666	0.573706	0.753504	0.113339	0.91643	0.366207	0.614347	-0.206146	-2.32707	0.0265575	0.105444
ENSG00000138085.18	ATRAID	HGNC:24090	protein_coding	0.148447	1.80848	0.0802319	0.212835	0.16207	1.57299	0.126245	0.312477	0.241115	2.48832	0.0184536	0.10486	-0.0619596	-0.577224	0.567775	0.764922	-0.00549264	-0.0633454	0.949892	0.975322
ENSG00000164053.22	ATRIP	HGNC:33499	protein_coding	0.119845	0.988089	0.330752	0.519586	0.113337	0.991082	0.3296	0.543428	-0.220809	-2.32144	0.0270526	0.130085	0.0918219	0.769509	0.447161	0.678434	0.157102	1.70069	0.0988576	0.247774
ENSG00000088812.18	ATRN	HGNC:885	protein_coding	-0.196576	-2.24465	0.032061	0.124771	-0.108896	-1.51049	0.141418	0.334084	-0.24708	-2.88939	0.0070079	0.0604528	-0.138269	-1.39446	0.172661	0.417265	-0.144257	-1.87873	0.0695648	0.198216
ENSG00000107518.18	ATRNL1	HGNC:29063	protein_coding	-0.338216	-2.03982	0.050035	0.159876	-0.330893	-2.24805	0.0321463	0.147006	-0.367452	-1.7569	0.0889444	0.261259	-0.114702	-0.711805	0.481691	0.704782	-0.334078	-1.39955	0.171508	0.351298
ENSG00000085224.23	ATRX	HGNC:886	protein_coding	-0.135892	-1.69071	0.100916	0.245978	-0.122996	-1.75907	0.0887982	0.255405	-0.282636	-3.27582	0.00260899	0.0336206	-0.111878	-1.29353	0.204966	0.455417	0.0775408	1.02404	0.31362	0.510163
ENSG00000124788.19	ATXN1	HGNC:10548	protein_coding	-0.269256	-2.93656	0.00620397	0.051368	-0.291385	-3.59775	0.00114198	0.0266243	-0.023306	-0.252426	0.802389	0.898141	-0.283078	-3.10297	0.00395404	0.0599984	0.285638	3.21657	0.00299793	0.0259941
ENSG00000229931.3	ATXN1-AS1	HGNC:40515	lncRNA	-0.25188	-1.25838	0.217641	0.398523	-0.513539	-2.36263	0.0248513	0.127905	-0.011222	-0.0455473	0.963965	0.98131	-0.451777	-1.93305	0.0620014	0.243006	0.205314	1.07918	0.288703	0.485137
ENSG00000130638.17	ATXN10	HGNC:10549	protein_coding	-0.230382	-2.71178	0.0108128	0.0681948	-0.199829	-2.87936	0.00729609	0.0667123	-0.363505	-3.30498	0.00241704	0.032496	-0.205789	-1.91644	0.0641588	0.247855	-0.247008	-2.87925	0.00710755	0.0447171
ENSG00000224470.9	ATXN1L	HGNC:33279	protein_coding	0.130318	1.38976	0.174494	0.346803	0.00786231	0.0888108	0.929825	0.965287	0.0953177	1.08223	0.287548	0.51247	0.00412425	0.0413723	0.967253	0.985777	0.0562664	0.62761	0.534784	0.705631
ENSG00000204842.18	ATXN2	HGNC:10555	protein_coding	-0.0307402	-0.516887	0.6089	0.75281	-0.068748	-1.09087	0.284044	0.499986	0.117345	1.48757	0.14703	0.348214	0.0825607	1.20773	0.235887	0.491549	0.0213369	0.385935	0.70214	0.827602
ENSG00000168488.19	ATXN2L	HGNC:31326	protein_coding	0.184215	2.60061	0.0141277	0.0790372	-0.00312767	-0.0387523	0.969346	0.984515	0.274742	2.39009	0.0231497	0.119512	0.295227	2.68501	0.0113356	0.103411	0.149671	2.44333	0.0203469	0.088751
ENSG00000066427.25	ATXN3	HGNC:7106	protein_coding	-0.3173	-3.66434	0.000918701	0.0200569	-0.223455	-2.64623	0.0128545	0.0902757	-0.0778478	-0.681282	0.500783	0.700843	-0.217744	-2.07724	0.0457795	0.206526	-0.0690965	-0.731358	0.469968	0.651743
ENSG00000163635.20	ATXN7	HGNC:10560	protein_coding	0.217578	2.19713	0.0356045	0.131818	0.0646501	0.732154	0.469776	0.664822	-0.0341398	-0.326057	0.746586	0.863826	0.0745591	0.86714	0.392237	0.636296	-0.133992	-1.936	0.0618872	0.183763
ENSG00000146776.15	ATXN7L1	HGNC:22210	protein_coding	-0.0115696	-0.131471	0.896252	0.942438	-0.170444	-1.41427	0.167613	0.36913	-0.160329	-1.60615	0.118445	0.307647	-0.0154556	-0.142841	0.887299	0.949329	-0.0317075	-0.305893	0.761699	0.865529
ENSG00000162650.17	ATXN7L2	HGNC:28713	protein_coding	0.173452	1.31561	0.197942	0.375827	-0.184658	-1.56293	0.128593	0.316401	0.112038	0.554774	0.583079	0.759749	0.23982	1.37518	0.178505	0.4235	-0.15238	-1.2584	0.217497	0.407522
ENSG00000087152.16	ATXN7L3	HGNC:25416	protein_coding	-0.27386	-2.31502	0.0273949	0.113527	-0.213667	-2.2355	0.0330045	0.149161	-0.0775648	-0.577131	0.568045	0.750068	-0.154475	-1.21404	0.2335	0.488995	-0.0864167	-1.10292	0.27842	0.473932
ENSG00000253719.4	ATXN7L3B	HGNC:37931	protein_coding	-0.202941	-1.9954	0.0548435	0.168841	-0.181168	-1.97736	0.0572858	0.19972	-0.235436	-3.08803	0.00424239	0.0445274	-0.22965	-2.64515	0.0124881	0.109767	-0.0861949	-1.01754	0.316651	0.512955
ENSG00000230223.8	ATXN8OS	HGNC:10561	lncRNA	NA	NA	NA	NA	NA	NA	NA	NA	NA	NA	NA	NA	NA	NA	NA	NA	-0.572479	-1.28353	0.208682	0.396885
ENSG00000148090.12	AUH	HGNC:890	protein_coding	-0.162558	-1.54725	0.131942	0.290495	-0.0776044	-0.692791	0.493787	0.684139	-0.144831	-1.18588	0.244738	0.466639	-0.0474198	-0.529291	0.600209	0.787834	0.280274	2.41013	0.0219697	0.0934582
ENSG00000127423.11	AUNIP	HGNC:28363	protein_coding	-0.165347	-0.978152	0.335564	0.524462	-0.266866	-1.64675	0.110083	0.290004	-0.18936	-0.623822	0.537337	0.727638	-0.205117	-0.972585	0.337959	0.589106	-0.531439	-3.74322	0.000728867	0.0110989
ENSG00000115307.17	AUP1	HGNC:891	protein_coding	0.1576	1.90113	0.0666071	0.189761	0.0151027	0.200923	0.842119	0.916514	0.191898	2.06874	0.0470523	0.178655	0.179721	1.77461	0.0853521	0.287307	0.00552287	0.0594001	0.953009	0.9769
ENSG00000087586.18	AURKA	HGNC:11393	protein_coding	-0.241035	-1.14484	0.261029	0.448184	-0.260486	-1.61941	0.115861	0.298025	0.00649967	0.0259619	0.979455	0.989772	0.197575	0.858523	0.396905	0.639983	0.471089	2.4395	0.0205286	0.0893249
ENSG00000175756.14	AURKAIP1	HGNC:24114	protein_coding	-0.10364	-1.11401	0.27383	0.46178	-0.0669914	-0.83927	0.407979	0.614902	-0.000266566	-0.00241098	0.998092	0.999206	0.0156648	0.162221	0.872139	0.942256	-0.120691	-1.81069	0.0797393	0.216835
ENSG00000105146.14	AURKC	HGNC:11391	protein_coding	0.595058	1.8839	0.0689786	0.193965	-0.487639	-1.3237	0.195636	0.403997	0.25144	0.945264	0.35188	0.576873	0.489002	1.94747	0.060181	0.239002	0.540539	1.71906	0.0954203	0.241827
ENSG00000158321.19	AUTS2	HGNC:14262	protein_coding	-0.00418522	-0.033139	0.973776	0.985722	-0.188499	-1.82974	0.0772776	0.235996	-0.561398	-4.90324	2.87624e-05	0.0036368	-0.0376257	-0.323134	0.748669	0.875271	0.190152	2.47548	0.0188811	0.0845979
ENSG00000169857.9	AVEN	HGNC:13509	protein_coding	-0.0895562	-0.737496	0.466362	0.641085	-0.154371	-1.1637	0.253749	0.470669	0.320843	2.50326	0.0178214	0.10299	-0.0866746	-0.645602	0.523079	0.733704	-0.0453036	-0.420018	0.677324	0.810094
ENSG00000135407.11	AVIL	HGNC:14188	protein_coding	-0.406691	-2.05543	0.0483362	0.156981	-0.632876	-3.24743	0.00287245	0.0419994	-0.463326	-2.19653	0.0357088	0.15231	-0.100645	-0.383541	0.703822	0.851455	-0.486263	-2.27494	0.0300421	0.114234
ENSG00000105778.20	AVL9	HGNC:28994	protein_coding	-0.0873835	-0.880462	0.385378	0.569769	-0.0330145	-0.378018	0.708088	0.835251	-0.192278	-1.67679	0.103704	0.285724	0.0373658	0.455176	0.652016	0.818289	0.0487993	0.82285	0.41678	0.60693
ENSG00000119986.7	AVPI1	HGNC:30898	protein_coding	0.00444133	0.0452266	0.964217	0.980439	-0.0340097	-0.40043	0.691687	0.824462	0.0937655	0.710852	0.482524	0.685784	0.0416531	0.394573	0.695741	0.846497	-0.167033	-2.15809	0.0386552	0.135026
ENSG00000166148.4	AVPR1A	HGNC:895	protein_coding	0.517531	1.89095	0.0680006	0.192505	1.18872	2.69617	0.0114411	0.0845168	-0.801302	-2.11467	0.042661	0.169136	0.369263	0.933877	0.357276	0.606787	0.589222	1.30727	0.200584	0.387563
ENSG00000198049.7	AVPR1B	HGNC:896	protein_coding	NA	NA	NA	NA	NA	NA	NA	NA	NA	NA	NA	NA	NA	NA	NA	NA	-0.316347	-1.17578	0.248496	0.443132
ENSG00000126895.16	AVPR2	HGNC:897	protein_coding	NA	NA	NA	NA	NA	NA	NA	NA	NA	NA	NA	NA	NA	NA	NA	NA	0.34496	1.93102	0.0625247	0.185111
ENSG00000103126.15	AXIN1	HGNC:903	protein_coding	0.21492	2.32131	0.0270094	0.112623	0.0407966	0.452718	0.65402	0.800061	0.162764	1.54606	0.132303	0.327755	0.188783	1.87303	0.0701028	0.259327	-0.0698935	-0.759421	0.453248	0.637991
ENSG00000168646.14	AXIN2	HGNC:904	protein_coding	0.08748	0.832309	0.411595	0.593815	-0.0244543	-0.264124	0.793497	0.888141	-0.153513	-1.32936	0.193492	0.409732	0.0247845	0.284477	0.777854	0.891922	-0.0574707	-0.727515	0.472284	0.65366
ENSG00000167601.12	AXL	HGNC:905	protein_coding	1.1355	4.7993	3.91222e-05	0.00582524	1.06007	4.55347	8.68022e-05	0.00763259	0.383375	2.01066	0.0532505	0.191604	1.16933	4.52797	7.87709e-05	0.0108152	0.883837	4.39573	0.000120449	0.00372915
ENSG00000160862.13	AZGP1	HGNC:910	protein_coding	0.491257	1.44922	0.157432	0.325357	0.239264	0.594898	0.556506	0.732525	1.25279	4.05557	0.000318941	0.0113589	0.766348	2.33361	0.0260877	0.15521	0.801729	1.91637	0.0646804	0.189344
ENSG00000163512.14	AZI2	HGNC:24002	protein_coding	-0.124811	-1.33616	0.191214	0.368079	-0.00263542	-0.0324498	0.974329	0.987183	0.0120731	0.104187	0.917696	0.960255	-0.0988324	-1.04061	0.305752	0.560003	-0.124147	-1.63469	0.112072	0.267069
ENSG00000155096.15	AZIN1	HGNC:16432	protein_coding	-0.236422	-2.53792	0.0163895	0.0859094	-0.148528	-1.96821	0.0583788	0.202201	-0.147682	-1.74249	0.0914007	0.265944	-0.134913	-1.39425	0.172722	0.417267	-0.115888	-1.35414	0.18533	0.367547
ENSG00000142920.17	AZIN2	HGNC:29957	protein_coding	-0.386673	-3.51994	0.00135723	0.0241485	-0.300307	-2.65595	0.0125598	0.0892824	0.0754646	0.468648	0.642637	0.80019	-0.186553	-1.79167	0.0825233	0.281705	-0.379677	-4.46079	9.72378e-05	0.00337286
ENSG00000172232.10	AZU1	HGNC:913	protein_coding	0.206254	0.793323	0.433614	0.612854	0.676454	2.17889	0.0373552	0.158667	NA	NA	NA	NA	0.373102	1.14516	0.260524	0.516723	NA	NA	NA	NA
ENSG00000166710.23	B2M	HGNC:914	protein_coding	0.12342	0.633087	0.531372	0.694432	0.375473	2.13358	0.0413259	0.166635	0.22191	1.22721	0.229085	0.450048	-0.232041	-1.39394	0.17284	0.417372	0.19317	1.37815	0.178011	0.35909
ENSG00000169255.15	B3GALNT1	HGNC:918	protein_coding	-0.331537	-3.79235	0.000647584	0.017051	-0.273172	-3.36467	0.00211672	0.0361263	-0.546117	-4.97385	2.35098e-05	0.00323302	-0.168358	-1.81011	0.0795543	0.276255	-0.312521	-3.78899	0.000642601	0.0102704
ENSG00000162885.14	B3GALNT2	HGNC:28596	protein_coding	0.157007	1.56285	0.12823	0.28556	0.0844466	0.800467	0.429756	0.632838	-0.136893	-1.32912	0.19357	0.409806	0.162464	1.56688	0.12685	0.3548	-0.192527	-2.20019	0.0352518	0.127148
ENSG00000172318.6	B3GALT1	HGNC:916	protein_coding	-0.0270557	-0.192892	0.848301	0.913924	-0.114411	-1.05655	0.299179	0.515406	-0.556693	-3.40829	0.00184095	0.0280158	0.139968	1.05059	0.301211	0.5562	0.176848	1.53651	0.1344	0.300201
ENSG00000162630.6	B3GALT2	HGNC:917	protein_coding	-0.661031	-4.48633	9.31869e-05	0.00822606	-0.84277	-5.55588	4.94206e-06	0.00314207	-0.41399	-2.53975	0.016361	0.0983041	-0.721592	-3.44054	0.00163447	0.0390997	-0.564371	-2.33726	0.0259515	0.104035
ENSG00000235863.4	B3GALT4	HGNC:919	protein_coding	-0.238223	-2.13822	0.0404813	0.1418	0.018249	0.149391	0.882249	0.93904	0.17699	1.32472	0.195007	0.411513	-0.35496	-3.14499	0.00354437	0.0574766	-0.156332	-1.14074	0.262577	0.45795
ENSG00000183778.19	B3GALT5	HGNC:920	protein_coding	-0.209988	-1.27379	0.212197	0.392356	-0.208894	-1.08513	0.286537	0.502304	-0.212481	-0.949841	0.349605	0.574743	0.184767	0.845319	0.404127	0.645517	0.0204958	0.059837	0.952664	0.9769
ENSG00000184809.13	B3GALT5-AS1	HGNC:16424	lncRNA	-0.119804	-0.569632	0.573029	0.72632	-0.103877	-0.478232	0.635964	0.788317	-0.00910314	-0.0536456	0.957564	0.978906	-0.226389	-0.897196	0.376227	0.623254	0.15578	0.504296	0.617564	0.76786
ENSG00000176022.7	B3GALT6	HGNC:17978	protein_coding	-0.350037	-3.18375	0.00329908	0.0371973	-0.214167	-1.90107	0.0669718	0.217629	-0.160328	-1.22653	0.229294	0.45028	-0.276341	-2.22195	0.0333826	0.175776	-0.670298	-4.04	0.000319817	0.00657305
ENSG00000214654.9	B3GALT9	HGNC:53652	protein_coding	-0.107599	-0.523277	0.604499	0.749296	-0.2272	-1.24057	0.224411	0.438503	-0.263022	-1.24908	0.221044	0.441853	-0.318235	-1.16096	0.254134	0.510165	-0.453547	-1.80437	0.0807444	0.218573
ENSG00000109956.13	B3GAT1	HGNC:921	protein_coding	-0.0307434	-0.454802	0.652418	0.78623	-0.0496165	-0.719663	0.477321	0.671466	0.0811044	0.625665	0.536143	0.726894	0.0308579	0.343653	0.733326	0.866735	-0.231627	-1.3172	0.197573	0.383484
ENSG00000255545.8	B3GAT1-DT	HGNC:27449	lncRNA	-0.181787	-0.780284	0.441136	0.619967	-0.574387	-1.9348	0.0625261	0.209309	-0.140427	-0.74666	0.46093	0.669333	0.00854169	0.0365805	0.971044	0.987428	-0.0777518	-0.275991	0.784358	0.879547
ENSG00000112309.11	B3GAT2	HGNC:922	protein_coding	0.0868258	0.588024	0.560772	0.717481	-0.0708553	-0.419254	0.678053	0.815913	-0.281641	-1.1928	0.242121	0.463647	-0.166654	-1.14115	0.262164	0.518255	0.246328	1.72602	0.0941437	0.239801
ENSG00000149541.10	B3GAT3	HGNC:923	protein_coding	-0.038663	-0.466249	0.644294	0.780094	-0.168016	-2.08355	0.0458509	0.175917	0.143218	1.27638	0.211362	0.430587	0.0298529	0.335255	0.739592	0.870503	-0.115386	-1.71929	0.0953769	0.241786
ENSG00000187676.8	B3GLCT	HGNC:20207	protein_coding	0.20665	1.47891	0.149245	0.314827	-0.144117	-1.08451	0.286808	0.502421	0.167788	0.80072	0.429461	0.644517	-0.194892	-1.16293	0.253344	0.50932	0.202788	1.14205	0.262044	0.457427
ENSG00000170340.11	B3GNT2	HGNC:15629	protein_coding	-0.0234511	-0.231627	0.818348	0.896425	0.0374225	0.371269	0.713056	0.838519	-0.0472017	-0.353602	0.726046	0.850834	-0.108338	-0.722846	0.474956	0.699909	0.183815	1.12685	0.268317	0.463635
ENSG00000176383.9	B3GNT4	HGNC:15683	protein_coding	-0.202319	-1.57884	0.124514	0.280688	-0.148503	-1.20163	0.238939	0.454918	-0.343321	-1.3711	0.180315	0.393871	-0.109546	-0.64494	0.523503	0.734006	-0.048031	-0.539121	0.593595	0.74947
ENSG00000176597.12	B3GNT5	HGNC:15684	protein_coding	0.154429	0.651252	0.519678	0.685724	0.586407	2.18087	0.037195	0.158419	0.524602	2.18269	0.0368628	0.15509	0.234166	0.915883	0.36649	0.614544	-0.00264777	-0.0155638	0.987681	0.993836
ENSG00000156966.7	B3GNT7	HGNC:18811	protein_coding	0.413923	1.57592	0.125277	0.281693	0.276281	1.41935	0.16614	0.367294	0.539409	2.6838	0.0116375	0.0813548	0.906032	3.91624	0.000438711	0.02184	0.711463	1.98825	0.0556826	0.171637
ENSG00000177191.3	B3GNT8	HGNC:24139	protein_coding	NA	NA	NA	NA	1.23844	2.25903	0.031388	0.145191	NA	NA	NA	NA	NA	NA	NA	NA	0.670222	2.42967	0.0210008	0.0905967
ENSG00000237172.4	B3GNT9	HGNC:28714	protein_coding	0.289778	2.45433	0.0199247	0.0963003	0.322592	2.19333	0.0361997	0.156273	0.59578	3.80316	0.000634322	0.016326	0.00737022	0.0548525	0.956593	0.981243	0.35507	1.97872	0.0566494	0.173363
ENSG00000175711.9	B3GNTL1	HGNC:21727	protein_coding	0.0824431	0.7811	0.440663	0.619463	0.172509	1.11704	0.272873	0.488891	0.312469	1.72107	0.0952687	0.272651	0.0570483	0.352973	0.726393	0.863318	-0.347962	-2.19646	0.0355417	0.127901
ENSG00000135454.14	B4GALNT1	HGNC:4117	protein_coding	-0.163397	-1.41234	0.167802	0.338519	-0.227077	-2.11005	0.0433328	0.170727	-0.105352	-0.519064	0.607453	0.776893	0.151652	0.994887	0.327162	0.579614	0.085819	1.23831	0.224751	0.416124
ENSG00000139044.12	B4GALNT3	HGNC:24137	protein_coding	0.156197	1.03393	0.30916	0.497994	-0.201442	-1.30247	0.202699	0.412599	-0.25573	-1.00713	0.32177	0.546286	0.232712	1.13785	0.26356	0.519372	0.654594	2.3051	0.027908	0.108974
ENSG00000182272.12	B4GALNT4	HGNC:26315	protein_coding	0.348861	3.3756	0.00199479	0.0292869	0.157537	1.53114	0.136249	0.327438	0.300499	2.3954	0.0228702	0.118776	0.509583	4.13829	0.000232597	0.0167606	0.116165	0.928696	0.360151	0.554925
ENSG00000086062.13	B4GALT1	HGNC:924	protein_coding	0.901258	3.32526	0.00230062	0.0312561	1.36644	4.07302	0.00032584	0.0141869	0.611833	2.66329	0.0122285	0.0837462	0.650634	3.21787	0.00292825	0.0518109	0.156471	1.91342	0.064822	0.189553
ENSG00000233554.6	B4GALT1-AS1	HGNC:49910	lncRNA	-0.0314118	-0.170519	0.865709	0.924673	0.0158895	0.0727496	0.94249	0.970767	-0.198512	-0.728865	0.47159	0.67766	-0.0692047	-0.246647	0.806737	0.908149	-0.935726	-3.68296	0.000859798	0.0121488
ENSG00000117411.18	B4GALT2	HGNC:925	protein_coding	-0.165985	-1.88641	0.0686291	0.193364	-0.168991	-2.38741	0.0234936	0.12426	0.00278421	0.0278525	0.977959	0.989058	-0.0956425	-1.13566	0.264423	0.52013	-0.145036	-1.48187	0.148311	0.319984
ENSG00000158850.15	B4GALT3	HGNC:926	protein_coding	-0.0389632	-0.580487	0.565779	0.721308	-0.153435	-1.85821	0.0730117	0.228647	-0.101903	-1.07845	0.289208	0.51387	-0.065573	-0.766833	0.448728	0.679472	0.0199951	0.327114	0.745746	0.856354
ENSG00000121578.13	B4GALT4	HGNC:927	protein_coding	0.546295	3.95204	0.000416816	0.0143756	0.530377	2.82151	0.00841499	0.0715893	0.362553	2.42466	0.0213851	0.114671	0.445568	3.35296	0.00204567	0.0441483	0.341418	4.77677	3.93124e-05	0.00192466
ENSG00000158470.5	B4GALT5	HGNC:928	protein_coding	-0.11434	-1.38344	0.176405	0.349364	-0.143278	-1.9145	0.06517	0.214361	-0.0218388	-0.216394	0.830108	0.913133	0.0399622	0.49195	0.626069	0.802492	0.131968	1.3231	0.195329	0.380674
ENSG00000118276.12	B4GALT6	HGNC:929	protein_coding	-0.351783	-1.93971	0.0616622	0.181117	-0.230548	-1.58138	0.124352	0.309776	-0.126122	-0.581251	0.565331	0.747437	-0.0947293	-0.635615	0.529488	0.737761	-0.208613	-2.19996	0.0352692	0.127177
ENSG00000027847.14	B4GALT7	HGNC:930	protein_coding	-0.175695	-1.91352	0.0649466	0.186917	-0.162434	-1.64599	0.110239	0.290295	-0.13356	-1.12956	0.267383	0.491739	-0.247713	-2.18418	0.0362898	0.184023	-0.460748	-4.45367	9.92329e-05	0.00340589
ENSG00000174684.7	B4GAT1	HGNC:15685	protein_coding	-0.168684	-1.42266	0.164812	0.334938	-0.0917315	-0.911081	0.369541	0.580394	-0.244647	-1.32033	0.196523	0.413117	-0.0155152	-0.117906	0.90687	0.958214	0.0490311	0.613075	0.544229	0.713402
ENSG00000255468.7	B4GAT1-DT	HGNC:56070	lncRNA	-0.100336	-0.656251	0.5165	0.683473	0.000577123	0.00323823	0.997438	0.999061	0.321327	1.23305	0.226886	0.447876	-0.146871	-0.672232	0.506198	0.722543	-0.569467	-4.36197	0.00012885	0.00384939
ENSG00000108641.20	B9D1	HGNC:24123	protein_coding	-0.0227415	-0.235215	0.815587	0.894885	0.0460497	0.448926	0.656723	0.802031	0.0307545	0.215819	0.830552	0.913317	-0.120258	-0.900667	0.374406	0.621649	-0.290283	-2.6306	0.0130771	0.0664123
ENSG00000123810.9	B9D2	HGNC:28636	protein_coding	0.0888573	0.655474	0.516994	0.683841	0.136421	1.0816	0.28808	0.503698	-0.0908468	-0.515205	0.610087	0.77894	-0.0157461	-0.0944417	0.925339	0.967362	0.465915	1.72226	0.0948322	0.240835
ENSG00000164929.17	BAALC	HGNC:14333	protein_coding	0.17424	1.84106	0.0751917	0.204101	0.0565651	0.589319	0.560075	0.735742	-0.233292	-1.67083	0.104886	0.287593	0.180764	1.01532	0.317511	0.571149	0.524147	3.38134	0.0019742	0.0200157
ENSG00000247081.8	BAALC-AS1	HGNC:50461	lncRNA	1.68373	2.86438	0.00747651	0.0566103	0.78554	1.04707	0.30373	0.520192	0.72497	1.51601	0.139786	0.338071	1.53743	2.92356	0.00632977	0.0760682	2.17443	3.73355	0.000791937	0.011604
ENSG00000236939.4	BAALC-AS2	HGNC:28595	lncRNA	0.098528	0.431462	0.669116	0.798259	0.1571	0.56098	0.578992	0.747262	-0.199775	-0.503251	0.61837	0.784649	0.558016	2.50223	0.0175706	0.127951	NA	NA	NA	NA
ENSG00000136881.12	BAAT	HGNC:932	protein_coding	0.0398083	0.193157	0.848095	0.913924	-0.224524	-0.935571	0.35699	0.568877	-0.154923	-0.701423	0.488305	0.691081	0.0306171	0.146446	0.884476	0.947784	-0.440067	-2.18124	0.036749	0.130524
ENSG00000105393.16	BABAM1	HGNC:25008	protein_coding	-0.221274	-2.46855	0.0192775	0.0944185	-0.221948	-2.7072	0.011107	0.0832744	-0.163767	-1.30766	0.200663	0.41815	-0.162922	-1.99319	0.0547107	0.226945	-0.094213	-1.64991	0.108901	0.262061
ENSG00000158019.21	BABAM2	HGNC:1106	protein_coding	-0.0325654	-0.395417	0.695241	0.815728	-0.0273713	-0.361357	0.720374	0.842986	-0.25088	-2.45069	0.0201385	0.110559	-0.0164924	-0.187649	0.852321	0.931848	-0.104506	-1.0022	0.323885	0.520286
ENSG00000186318.18	BACE1	HGNC:933	protein_coding	-0.111339	-1.1883	0.243732	0.428296	-0.201315	-2.81335	0.00858274	0.0724314	0.166751	1.14135	0.262519	0.486582	-0.286312	-3.62176	0.000987165	0.0311444	-0.10759	-1.98965	0.0553726	0.170952
ENSG00000278768.4	BACE1-AS	HGNC:37125	lncRNA	0.109187	1.46254	0.15365	0.320362	-0.0377424	-0.441557	0.661987	0.805316	0.204425	2.03235	0.0508168	0.186335	-0.145	-1.29388	0.204846	0.455417	-0.0276896	-0.368075	0.71528	0.8359
ENSG00000182240.16	BACE2	HGNC:934	protein_coding	0.871349	3.34347	0.00219184	0.03066	0.875934	3.1695	0.00355643	0.0471079	0.880329	3.15115	0.00362463	0.0410552	0.652755	2.9098	0.00651514	0.0770153	1.14546	3.58999	0.0011211	0.0141543
ENSG00000156273.16	BACH1	HGNC:935	protein_coding	0.28457	2.00281	0.0540001	0.167299	0.512243	3.54192	0.00132542	0.0287065	0.434094	2.89775	0.00686347	0.0596767	0.282722	1.90271	0.0659893	0.25188	0.124754	0.897882	0.376062	0.569876
ENSG00000112182.16	BACH2	HGNC:14078	protein_coding	-0.344541	-2.81444	0.00840964	0.0599861	-0.294874	-2.2838	0.0296587	0.140415	0.212992	1.4916	0.145976	0.346632	-0.563127	-4.23482	0.000176622	0.0141595	-0.342404	-2.45701	0.0197111	0.0870039
ENSG00000002330.14	BAD	HGNC:936	protein_coding	-0.181179	-2.16239	0.0384127	0.137644	-0.189236	-2.199	0.0357543	0.155228	-0.0287721	-0.240062	0.811873	0.903836	-0.0709686	-0.781618	0.440109	0.673975	-0.0311056	-0.364065	0.718243	0.837872
ENSG00000107262.26	BAG1	HGNC:937	protein_coding	-0.0948127	-1.13261	0.266053	0.453538	-0.0433921	-0.608596	0.547389	0.726135	0.103604	1.20705	0.236602	0.458128	-0.181593	-2.11217	0.042463	0.19835	-0.086582	-1.21077	0.234993	0.428209
ENSG00000112208.11	BAG2	HGNC:938	protein_coding	-0.401959	-4.1573	0.000235158	0.0117144	-0.315609	-2.48814	0.0186431	0.110057	-0.335894	-2.63063	0.0131869	0.0873741	-0.04905	-0.330958	0.742805	0.872567	-0.175976	-1.38851	0.174726	0.355077
ENSG00000151929.10	BAG3	HGNC:939	protein_coding	1.32941	3.27599	0.00261762	0.0335359	0.853122	2.07918	0.0465663	0.177387	0.787154	2.16006	0.0387257	0.160139	1.45952	2.98921	0.00535991	0.0693952	0.495905	1.72554	0.0947448	0.240706
ENSG00000156735.11	BAG4	HGNC:940	protein_coding	-0.130695	-1.15404	0.257294	0.443692	-0.108863	-0.903166	0.373658	0.584168	-0.403149	-2.66644	0.012105	0.0830812	0.146874	1.13056	0.266532	0.522429	0.0843696	1.43876	0.160083	0.336441
ENSG00000166170.12	BAG5	HGNC:941	protein_coding	0.00975044	0.141581	0.888326	0.937938	-0.0956687	-1.70967	0.0976885	0.269909	-0.0406733	-0.617499	0.541444	0.731031	-0.0786064	-1.12673	0.268125	0.524053	-0.102291	-1.29618	0.204333	0.391827
ENSG00000204463.14	BAG6	HGNC:13919	protein_coding	-0.0229349	-0.419578	0.677684	0.804499	-0.0629272	-1.03404	0.30941	0.52488	0.00648397	0.0805258	0.93634	0.967698	-0.0307495	-0.467736	0.643102	0.81322	0.0387852	0.614738	0.543144	0.712494
ENSG00000266074.11	BAHCC1	HGNC:29279	protein_coding	0.131543	1.80291	0.0811234	0.214414	0.192707	2.64966	0.0127495	0.0898032	0.377802	3.53333	0.00131823	0.023548	0.218654	2.15156	0.0389794	0.189979	0.0905224	0.975859	0.336571	0.532934
ENSG00000140320.12	BAHD1	HGNC:29153	protein_coding	0.0271685	0.370452	0.713563	0.828711	0.0261014	0.324416	0.747882	0.860685	-0.0887763	-1.1158	0.273138	0.497604	0.131328	1.30322	0.201679	0.451783	-0.0735212	-0.872965	0.38929	0.58288
ENSG00000175866.16	BAIAP2	HGNC:947	protein_coding	-0.229758	-2.28774	0.0291255	0.117552	-0.261269	-2.32939	0.026785	0.133476	-0.356905	-1.99267	0.055288	0.195574	0.145409	1.02327	0.313752	0.567697	0.0250564	0.301293	0.765171	0.867422
ENSG00000226137.5	BAIAP2-DT	HGNC:44342	lncRNA	-0.42544	-3.39441	0.0018977	0.0284252	-0.30141	-2.50476	0.0179372	0.107934	-0.1608	-1.23523	0.226085	0.446633	-0.318234	-2.45964	0.0194177	0.135117	-0.231386	-1.8984	0.0668402	0.193348
ENSG00000006453.14	BAIAP2L1	HGNC:21649	protein_coding	0.595417	2.78304	0.00908562	0.0623547	0.969034	3.64268	0.00101249	0.0248321	0.765525	3.39656	0.00189839	0.0286354	0.697296	3.01454	0.00496783	0.066805	0.349993	1.65597	0.107661	0.26043
ENSG00000128298.18	BAIAP2L2	HGNC:26203	protein_coding	-0.0766805	-0.706113	0.485387	0.657409	0.0124565	0.0855126	0.932424	0.96619	0.443251	3.06196	0.00453478	0.0462812	0.449981	3.28231	0.00246927	0.0477981	0.0972472	0.620194	0.539592	0.709713
ENSG00000007516.14	BAIAP3	HGNC:948	protein_coding	-0.408062	-1.99738	0.0547277	0.168648	-0.205325	-1.29674	0.204726	0.415042	0.213123	1.01485	0.31814	0.542569	0.0863843	0.192529	0.848553	0.930173	0.320014	0.92771	0.360645	0.555218
ENSG00000030110.14	BAK1	HGNC:949	protein_coding	-0.0737563	-0.793139	0.43372	0.612958	0.00132862	0.0130927	0.989641	0.994802	0.0235726	0.207061	0.837325	0.917643	-0.0836225	-0.69735	0.490554	0.711455	-0.203938	-2.42651	0.0211548	0.0909192
ENSG00000095739.11	BAMBI	HGNC:30251	protein_coding	0.0683342	0.388635	0.7002	0.819123	0.0452288	0.166847	0.868628	0.932292	0.186265	0.971165	0.339073	0.564289	0.0150327	0.0791418	0.937406	0.971535	-0.0967371	-0.443646	0.660332	0.798879
ENSG00000175334.8	BANF1	HGNC:17397	protein_coding	-0.0427686	-0.42665	0.67258	0.800597	-0.0420201	-0.515359	0.610092	0.770287	-0.050025	-0.479592	0.634905	0.795658	-0.0714664	-0.65043	0.519997	0.731629	-0.370842	-3.7515	0.000712469	0.0109533
ENSG00000153064.12	BANK1	HGNC:18233	protein_coding	-0.201049	-1.11582	0.273068	0.460866	-0.120167	-0.58234	0.564704	0.738966	-0.519649	-2.77877	0.00921181	0.0709818	0.0282072	0.0842384	0.933385	0.970333	-0.661783	-3.47891	0.00149518	0.0167328
ENSG00000172530.22	BANP	HGNC:13450	protein_coding	-0.0684543	-0.536205	0.595641	0.742523	-0.24833	-1.81309	0.0798708	0.240267	0.0846651	0.579296	0.566602	0.748655	0.0598426	0.357938	0.722709	0.861362	-0.0979614	-0.986155	0.331573	0.528918
ENSG00000163930.10	BAP1	HGNC:950	protein_coding	-0.0454736	-0.551331	0.585356	0.736051	-0.0102133	-0.132214	0.895701	0.946181	0.140963	1.07928	0.288844	0.513589	0.0310284	0.399447	0.692182	0.844384	-0.00559926	-0.0918302	0.927415	0.962327
ENSG00000138376.11	BARD1	HGNC:952	protein_coding	0.789303	3.59939	0.00109561	0.0220024	0.70642	3.55632	0.00127553	0.0281369	0.979112	3.26212	0.00271524	0.0343904	0.494697	2.71062	0.010648	0.0995406	1.03926	4.83737	3.30198e-05	0.0017318
ENSG00000125492.10	BARHL1	HGNC:953	protein_coding	NA	NA	NA	NA	NA	NA	NA	NA	NA	NA	NA	NA	NA	NA	NA	NA	0.240556	1.61405	0.116644	0.273871
ENSG00000143032.8	BARHL2	HGNC:954	protein_coding	NA	NA	NA	NA	NA	NA	NA	NA	NA	NA	NA	NA	NA	NA	NA	NA	0.292243	2.45104	0.0199864	0.0878364
ENSG00000043039.7	BARX2	HGNC:956	protein_coding	NA	NA	NA	NA	NA	NA	NA	NA	0.584322	1.16786	0.251886	0.474743	NA	NA	NA	NA	1.20148	3.05574	0.00454611	0.0340706
ENSG00000176788.9	BASP1	HGNC:957	protein_coding	-0.382671	-2.46831	0.0193069	0.0944666	-0.252023	-1.95158	0.0604127	0.20549	-0.235091	-1.03909	0.306908	0.532034	-0.0920947	-0.512196	0.612004	0.794233	-0.115663	-0.699685	0.489405	0.667325
ENSG00000215196.5	BASP1-AS1	HGNC:26609	lncRNA	-0.456397	-3.12763	0.00381435	0.0400318	-0.443478	-2.83981	0.00804339	0.0699525	-1.04531	-4.3772	0.000128179	0.00768088	-0.395261	-2.49933	0.0176913	0.128422	0.22169	1.05242	0.300614	0.497168
ENSG00000168062.10	BATF2	HGNC:25163	protein_coding	0.321985	0.86983	0.391106	0.575149	0.134452	0.378546	0.707708	0.834958	-0.0815811	-0.262073	0.795013	0.893678	0.527228	1.08737	0.28502	0.540752	-0.174986	-0.657581	0.515585	0.689675
ENSG00000123685.9	BATF3	HGNC:28915	protein_coding	-0.0839544	-0.609096	0.546895	0.706123	0.0676462	0.375948	0.70961	0.836271	0.403784	1.70568	0.0981338	0.27742	0.609692	2.29679	0.0282317	0.161457	0.850127	2.90846	0.00660602	0.0428833
ENSG00000087088.21	BAX	HGNC:959	protein_coding	0.0703567	0.646682	0.522593	0.687949	0.068203	0.929953	0.359844	0.571731	0.0808891	0.673059	0.505929	0.704798	-0.00482789	-0.048609	0.961529	0.98366	-0.178203	-2.34817	0.0253164	0.102447
ENSG00000198604.11	BAZ1A	HGNC:960	protein_coding	0.859307	4.40304	0.00011765	0.00858166	0.683264	3.30049	0.00250291	0.0390964	0.633366	4.05959	0.000312216	0.0112901	0.67064	4.11918	0.000245584	0.0174922	0.714563	4.24213	0.000181018	0.00465164
ENSG00000258738.1	BAZ1A-AS1	HGNC:55440	lncRNA	0.637467	1.71759	0.0958375	0.237799	0.652092	2.32078	0.0273076	0.135058	0.426193	1.41095	0.168279	0.378014	0.715124	1.77158	0.0858622	0.287954	NA	NA	NA	NA
ENSG00000009954.11	BAZ1B	HGNC:961	protein_coding	0.0460873	0.707116	0.484771	0.656921	-0.0481515	-0.718061	0.478294	0.672087	0.0463373	0.611082	0.545629	0.733684	-0.060434	-0.803632	0.427461	0.663384	-0.024969	-0.481423	0.633544	0.77943
ENSG00000076108.12	BAZ2A	HGNC:962	protein_coding	0.222889	2.54101	0.0162706	0.0854814	0.208687	2.98982	0.0055408	0.0587356	0.178049	2.09824	0.044182	0.172088	0.211358	2.83767	0.00777583	0.0838188	0.121171	1.91462	0.0646626	0.189344
ENSG00000123636.19	BAZ2B	HGNC:963	protein_coding	0.267656	2.02869	0.0511464	0.161908	0.201558	1.93764	0.0621641	0.208857	0.294558	2.30036	0.0283654	0.133234	0.151874	1.41562	0.166421	0.408781	0.0788898	0.904713	0.372487	0.56655
ENSG00000224152.3	BAZ2B-AS1	HGNC:55862	lncRNA	-0.0786218	-0.412639	0.682708	0.807518	-0.209129	-1.12221	0.270707	0.486852	-0.120077	-0.610434	0.546052	0.733934	-0.126325	-0.673693	0.505281	0.721735	-0.0670672	-0.499837	0.620664	0.770201
ENSG00000105327.18	BBC3	HGNC:17868	protein_coding	0.299239	2.31635	0.0273127	0.113211	0.252532	1.72474	0.0949009	0.265553	0.479927	2.13273	0.0410249	0.165364	0.599392	3.5277	0.00127659	0.0348691	0.369613	2.84409	0.007759	0.0470683
ENSG00000214413.9	BBIP1	HGNC:28093	protein_coding	0.192237	2.0877	0.0451278	0.150665	0.164078	1.77909	0.0853949	0.249382	0.298178	2.54392	0.0162001	0.0978634	0.128294	1.34141	0.189108	0.436669	-0.0323884	-0.414242	0.681505	0.812651
ENSG00000171159.5	BBLN	HGNC:17823	protein_coding	-0.257031	-2.03896	0.0500506	0.159876	-0.170557	-1.58223	0.124119	0.309405	0.0957825	0.4179	0.67894	0.822852	0.0809688	0.493857	0.624754	0.801955	-0.277706	-1.33912	0.190465	0.374187
ENSG00000119636.16	BBOF1	HGNC:19855	protein_coding	-0.0977305	-0.956155	0.346384	0.534835	-0.0870656	-0.78189	0.440428	0.642149	0.329398	2.21882	0.0340025	0.147741	0.0311329	0.271914	0.787412	0.897028	0.069815	0.687203	0.496985	0.673467
ENSG00000129151.9	BBOX1	HGNC:964	protein_coding	1.1132	3.15353	0.00359711	0.0386903	0.455737	1.56651	0.128001	0.315351	0.0873219	0.396795	0.694274	0.831781	0.648942	1.59651	0.120271	0.345224	1.3879	4.47379	9.63069e-05	0.0033585
ENSG00000174483.20	BBS1	HGNC:966	protein_coding	0.0458688	0.583829	0.563555	0.719437	0.119516	2.15355	0.0394644	0.163145	-0.026869	-0.296167	0.76909	0.877682	0.183669	1.98232	0.0559702	0.229215	0.0980674	1.59961	0.11967	0.278703
ENSG00000179941.9	BBS10	HGNC:26291	protein_coding	-0.0974482	-1.05646	0.298915	0.487931	-0.182728	-2.16586	0.0384269	0.160936	-0.114539	-1.03089	0.310621	0.535381	-0.160673	-1.74943	0.0896769	0.295367	-0.254505	-3.13442	0.00371214	0.029828
ENSG00000181004.10	BBS12	HGNC:26648	protein_coding	-0.287388	-3.59972	0.00109464	0.0220024	-0.154909	-1.3803	0.17773	0.382158	-0.341023	-2.85005	0.00772771	0.0641963	-0.335012	-2.86546	0.00725304	0.080915	-0.0817835	-0.481016	0.633831	0.779511
ENSG00000125124.14	BBS2	HGNC:967	protein_coding	0.440377	3.56517	0.00120169	0.0228337	0.391887	3.36572	0.00211086	0.0360908	0.195788	1.3619	0.183111	0.397344	0.353305	2.26828	0.0301277	0.166846	0.262318	3.25469	0.00271293	0.0241783
ENSG00000140463.14	BBS4	HGNC:969	protein_coding	0.134637	1.35294	0.185852	0.360899	-0.0281646	-0.284489	0.777997	0.87866	-0.0746085	-0.746756	0.460873	0.669333	0.0718434	0.572334	0.571043	0.767537	0.0480295	0.605823	0.548974	0.716716
ENSG00000163093.12	BBS5	HGNC:970	protein_coding	-0.072497	-1.03982	0.30646	0.495069	-0.165054	-2.15364	0.0394563	0.163145	-0.13565	-1.46165	0.153963	0.358905	0.0122519	0.146138	0.884717	0.947933	-0.0962769	-1.06738	0.293915	0.490518
ENSG00000138686.10	BBS7	HGNC:18758	protein_coding	-0.181266	-1.49747	0.144375	0.307692	-0.158889	-1.34365	0.189173	0.396752	-0.250605	-2.12321	0.0418761	0.167512	0.0273055	0.19114	0.849608	0.930714	-0.0131734	-0.139293	0.890105	0.942154
ENSG00000122507.21	BBS9	HGNC:30000	protein_coding	-0.0704589	-0.617462	0.541435	0.702648	-0.0790003	-0.688356	0.496536	0.685905	0.0630355	0.440968	0.662316	0.812477	-0.162049	-1.42665	0.163239	0.405069	0.124314	1.05607	0.298972	0.49531
ENSG00000114439.19	BBX	HGNC:14422	protein_coding	0.309233	2.56582	0.0153446	0.0826627	0.182678	1.74306	0.0916008	0.259861	0.47582	2.98204	0.00557221	0.0526876	0.132445	1.41516	0.166554	0.408965	0.168345	2.10167	0.0436738	0.146386
ENSG00000187244.12	BCAM	HGNC:6722	protein_coding	0.228074	1.11083	0.275279	0.463158	0.549487	3.07134	0.00455263	0.0531189	0.103517	0.582269	0.564654	0.747056	-0.0223601	-0.100328	0.920712	0.965192	-0.0642745	-0.383305	0.704097	0.828862
ENSG00000132692.19	BCAN	HGNC:23059	protein_coding	0.197777	1.15022	0.258929	0.44579	0.202682	1.09534	0.282277	0.498715	-0.0224311	-0.11177	0.911736	0.956888	0.49992	2.65978	0.0121034	0.107555	0.251558	1.48729	0.14717	0.318349
ENSG00000229953.1	BCAN-AS2	HGNC:56267	lncRNA	0.415413	0.992316	0.328719	0.517844	0.0985395	0.220532	0.826956	0.908473	NA	NA	NA	NA	0.343996	1.09732	0.280584	0.535519	-0.246354	-0.765272	0.449807	0.635046
ENSG00000075790.12	BCAP29	HGNC:24131	protein_coding	-0.208231	-1.18232	0.246158	0.431137	-0.0573107	-0.390465	0.698969	0.828954	0.0313269	0.189967	0.850587	0.924861	0.0701663	0.345769	0.731774	0.865924	-0.282177	-1.43968	0.159934	0.336271
ENSG00000185825.17	BCAP31	HGNC:16695	protein_coding	-0.144211	-2.03624	0.050338	0.160444	-0.126793	-1.54409	0.133086	0.323081	0.0708409	0.697267	0.490866	0.693291	-0.0957206	-1.14453	0.260781	0.517026	-0.0584285	-0.700551	0.488727	0.666908
ENSG00000050820.17	BCAR1	HGNC:971	protein_coding	0.0616305	0.840044	0.40731	0.590494	-0.0123442	-0.180644	0.857866	0.925584	0.285833	2.5032	0.0178236	0.10299	0.196055	1.66046	0.106463	0.32334	0.00324599	0.0458163	0.963746	0.98318
ENSG00000137936.18	BCAR3	HGNC:973	protein_coding	0.46921	1.99797	0.0546281	0.168395	0.124419	0.59702	0.555025	0.731505	-0.081309	-0.388973	0.699992	0.835202	0.15663	0.771442	0.446035	0.677603	0.232317	1.21904	0.231879	0.424867
ENSG00000064787.14	BCAS1	HGNC:974	protein_coding	0.223938	1.13854	0.263715	0.450967	-0.403265	-1.81392	0.0800028	0.240551	0.735836	3.15908	0.00355126	0.0405446	-0.185745	-0.804296	0.427184	0.66331	-0.591564	-2.47933	0.0190182	0.0849607
ENSG00000116752.6	BCAS2	HGNC:975	protein_coding	-0.327635	-2.844	0.00781659	0.0578449	-0.185112	-1.84198	0.075418	0.232668	-0.39235	-3.74557	0.000742128	0.0176773	-0.259581	-2.00431	0.0534474	0.224644	-0.10708	-1.15729	0.255854	0.450901
ENSG00000141376.23	BCAS3	HGNC:14347	protein_coding	-0.135298	-1.93807	0.0617599	0.181266	-0.209408	-3.14796	0.00371068	0.0479699	0.0315166	0.337229	0.738231	0.858377	-0.178201	-2.32321	0.026592	0.156678	-0.021423	-0.246897	0.80659	0.893396
ENSG00000124243.19	BCAS4	HGNC:14367	protein_coding	-0.133945	-1.537	0.13443	0.293493	-0.147211	-1.38787	0.175433	0.379098	-0.0175736	-0.10331	0.918391	0.960448	-0.207111	-1.8798	0.0691449	0.257698	-0.263588	-2.96911	0.005669	0.0389692
ENSG00000060982.15	BCAT1	HGNC:976	protein_coding	-0.409073	-2.5155	0.0173261	0.0885435	-0.213153	-1.43978	0.160356	0.359378	-0.115016	-0.663685	0.511857	0.709487	-0.134979	-1.06723	0.29375	0.54949	0.192007	0.799851	0.429842	0.618347
ENSG00000105552.15	BCAT2	HGNC:977	protein_coding	0.495702	2.88052	0.00713806	0.0552787	0.37116	2.14789	0.0399491	0.16392	0.454565	2.22778	0.0333929	0.146279	0.352696	2.09463	0.0441005	0.20224	0.338841	2.58315	0.0146563	0.0713467
ENSG00000107949.17	BCCIP	HGNC:978	protein_coding	0.0760845	0.951174	0.348867	0.537312	-0.0479383	-0.549959	0.586433	0.75301	0.00325941	0.0332945	0.973655	0.986271	-0.0178239	-0.204322	0.839379	0.924628	-0.187699	-2.28502	0.0291968	0.112222
ENSG00000186666.6	BCDIN3D	HGNC:27050	protein_coding	-0.155414	-1.34962	0.186901	0.362308	-0.164762	-1.12628	0.269008	0.484912	-0.137397	-1.11287	0.274376	0.498721	-0.30341	-2.18393	0.0363096	0.184073	-0.238153	-1.91434	0.0647004	0.189361
ENSG00000258057.6	BCDIN3D-AS1	HGNC:44113	lncRNA	-0.199631	-1.27598	0.211433	0.391614	-0.156514	-0.999117	0.325757	0.539893	-0.485561	-3.30555	0.00241343	0.0324779	-0.534481	-3.15401	0.00346187	0.0566392	-0.507631	-2.90696	0.00663099	0.042946
ENSG00000114200.10	BCHE	HGNC:983	protein_coding	-0.532097	-2.78941	0.00894447	0.0619175	-0.183771	-0.763784	0.450982	0.650694	-0.0488361	-0.20387	0.839806	0.919506	0.224066	0.85687	0.397806	0.640286	0.010687	0.0517801	0.959031	0.980136
ENSG00000248098.12	BCKDHA	HGNC:986	protein_coding	0.197446	2.29808	0.0284584	0.11622	0.259856	3.23221	0.00298774	0.0426396	0.207093	1.77158	0.0863583	0.256259	0.05684	0.392111	0.697542	0.847577	0.169951	1.63695	0.111596	0.266292
ENSG00000083123.15	BCKDHB	HGNC:987	protein_coding	0.272749	1.93901	0.0616413	0.181117	0.17772	1.10309	0.278793	0.495127	-0.0316742	-0.181943	0.856827	0.928027	0.165234	0.792521	0.433838	0.668295	-0.140934	-1.14565	0.260571	0.455865
ENSG00000103507.14	BCKDK	HGNC:16902	protein_coding	-0.163833	-1.71237	0.0968059	0.239318	-0.101398	-1.06028	0.297507	0.513546	0.0187382	0.16955	0.866472	0.93271	-0.173913	-1.37596	0.178265	0.423296	-0.102961	-1.31877	0.196755	0.382476
ENSG00000142867.14	BCL10	HGNC:989	protein_coding	0.0981965	0.953135	0.347888	0.536414	-0.0608645	-0.510444	0.613489	0.77257	0.0472169	0.335244	0.739713	0.85941	0.203334	1.38064	0.176832	0.422146	0.0981438	0.693217	0.493255	0.670438
ENSG00000119866.22	BCL11A	HGNC:13221	protein_coding	-0.346825	-2.47505	0.0189986	0.0936259	-0.389065	-3.30323	0.0024851	0.0390844	-0.11947	-0.518586	0.607782	0.777182	-0.258433	-1.63793	0.111134	0.332003	-0.210293	-0.663444	0.511874	0.686492
ENSG00000127152.18	BCL11B	HGNC:13222	protein_coding	-0.278185	-2.05255	0.0486318	0.157619	-0.370539	-2.66003	0.0124378	0.0887866	-0.85003	-2.89299	0.0069712	0.0603851	-0.285722	-1.54723	0.131513	0.361349	0.810657	1.12309	0.270175	0.46534
ENSG00000171791.14	BCL2	HGNC:990	protein_coding	0.151175	0.916222	0.366638	0.553938	0.108527	0.778005	0.44268	0.643711	0.30478	1.6966	0.0999301	0.280203	-0.142989	-0.979613	0.334529	0.586062	0.242499	1.56435	0.127729	0.290667
ENSG00000140379.9	BCL2A1	HGNC:991	protein_coding	1.80284	2.91904	0.00651994	0.0526854	1.62493	2.23369	0.0333018	0.149866	1.17842	1.91326	0.0651173	0.216152	1.3015	2.01064	0.0528374	0.223197	1.59356	3.1797	0.00330055	0.0275956
ENSG00000171552.14	BCL2L1	HGNC:992	protein_coding	0.165603	2.37606	0.0238543	0.105729	0.121741	1.88879	0.0686555	0.220784	0.393914	3.82151	0.000602878	0.0158756	0.207618	2.30566	0.0276715	0.15994	0.300898	3.92315	0.000443169	0.00807879
ENSG00000137875.4	BCL2L10	HGNC:993	protein_coding	-0.202579	-0.657633	0.515623	0.682872	-0.339911	-1.08607	0.286126	0.501983	NA	NA	NA	NA	NA	NA	NA	NA	-0.0803416	-0.277601	0.783133	0.878783
ENSG00000153094.24	BCL2L11	HGNC:994	protein_coding	0.178902	1.44956	0.157215	0.325014	0.269862	1.63549	0.112434	0.293266	0.329843	1.99159	0.0553464	0.19567	0.180166	1.47373	0.150197	0.387666	0.218485	0.849113	0.402233	0.594313
ENSG00000126453.11	BCL2L12	HGNC:13787	protein_coding	0.846594	3.42506	0.00174921	0.0274764	0.59709	2.49624	0.0182958	0.10906	0.269001	1.32456	0.19506	0.411513	0.421528	1.53583	0.13428	0.365168	0.125679	0.448251	0.657041	0.79648
ENSG00000099968.18	BCL2L13	HGNC:17164	protein_coding	0.0991697	1.09372	0.282498	0.470986	-0.0839834	-0.973202	0.338262	0.551232	0.164616	1.71653	0.0961071	0.273847	0.141759	1.24257	0.222936	0.476663	0.0770012	0.71105	0.482287	0.661665
ENSG00000188761.13	BCL2L15	HGNC:33624	protein_coding	0.346795	1.84363	0.074806	0.203567	0.219802	0.97882	0.335524	0.549202	-0.555572	-2.23857	0.0325512	0.144387	0.394367	1.89178	0.067479	0.25485	0.178492	1.14802	0.259608	0.45514
ENSG00000129473.11	BCL2L2	HGNC:995	protein_coding	-0.160714	-2.05064	0.0488293	0.157831	-0.178487	-2.26874	0.0306675	0.142968	0.201064	1.9539	0.0598451	0.205146	-0.162515	-2.25803	0.0308027	0.169048	-0.193166	-2.49799	0.0179127	0.0820411
ENSG00000258643.6	BCL2L2-PABPN1	HGNC:42959	protein_coding	-0.100737	-0.198104	0.844272	0.911595	-0.155584	-0.387693	0.701057	0.830088	0.265611	0.787591	0.436998	0.651152	0.167524	0.454654	0.65243	0.818421	0.497382	1.70572	0.0981164	0.246619
ENSG00000069399.15	BCL3	HGNC:998	protein_coding	0.802327	3.59	0.00112757	0.0222748	0.766632	3.46499	0.00162854	0.0319692	1.02972	3.4412	0.00169682	0.0269318	1.01724	4.41516	0.000106278	0.0119309	1.04218	4.1149	0.000259183	0.00582683
ENSG00000113916.18	BCL6	HGNC:1001	protein_coding	0.748188	4.09066	0.000288402	0.0124786	0.435326	2.37783	0.024138	0.12591	1.31846	5.22448	1.17147e-05	0.00228567	0.990402	4.27672	0.000161084	0.0134374	0.489413	4.94895	2.39394e-05	0.00145112
ENSG00000161940.11	BCL6B	HGNC:1002	protein_coding	-0.119745	-0.332706	0.741621	0.847071	0.192288	0.592376	0.558088	0.73395	0.114061	0.418835	0.678259	0.822549	-0.367668	-1.27019	0.213106	0.464647	-0.287975	-0.814709	0.421403	0.611119
ENSG00000110987.9	BCL7A	HGNC:1004	protein_coding	-0.0836034	-1.1034	0.278339	0.466421	-0.102117	-1.35422	0.185814	0.392778	-0.162526	-1.71993	0.0954783	0.272856	0.016647	0.165583	0.869513	0.940732	-0.236385	-3.9169	0.000450951	0.00816797
ENSG00000106635.8	BCL7B	HGNC:1005	protein_coding	-0.164482	-2.30131	0.0282525	0.115846	-0.158189	-2.10268	0.0440205	0.172124	0.0111153	0.116251	0.908208	0.954762	-0.135768	-1.66914	0.104718	0.320467	-0.360643	-4.3501	0.000133273	0.00395125
ENSG00000099385.12	BCL7C	HGNC:1006	protein_coding	0.109584	0.978201	0.335541	0.524462	-0.00755906	-0.0789259	0.937617	0.968058	0.086477	0.781809	0.440295	0.653935	-0.0335161	-0.260818	0.795882	0.901697	-0.366949	-4.17644	0.00021793	0.00516444
ENSG00000116128.12	BCL9	HGNC:1008	protein_coding	0.0537376	0.800365	0.429585	0.609149	-0.0148473	-0.214675	0.831479	0.911035	-0.155967	-1.85147	0.0737102	0.232847	0.0161569	0.212744	0.832858	0.920968	-0.121076	-1.67995	0.102861	0.253314
ENSG00000186174.13	BCL9L	HGNC:23688	protein_coding	0.265679	2.20725	0.0348224	0.130271	0.252994	2.01554	0.052915	0.190884	0.134184	1.01353	0.318704	0.542941	0.44753	3.45017	0.00157524	0.0385002	0.191416	2.27114	0.0301185	0.114458
ENSG00000029363.17	BCLAF1	HGNC:16863	protein_coding	0.035346	0.398521	0.692975	0.814531	0.0635529	0.827252	0.414649	0.620502	-0.234302	-2.70269	0.0110874	0.0791837	0.0393029	0.475954	0.637298	0.809868	0.225515	2.75027	0.00978145	0.0546924
ENSG00000279800.2	BCLAF1P2	HGNC:51807	processed_pseudogene	NA	NA	NA	NA	NA	NA	NA	NA	NA	NA	NA	NA	NA	NA	NA	NA	0.0548776	0.129122	0.898083	0.946169
ENSG00000173681.17	BCLAF3	HGNC:27413	protein_coding	0.137519	1.39437	0.17311	0.344844	0.201395	2.07255	0.0469331	0.17819	0.00360552	0.0334599	0.973524	0.986196	0.110135	0.940549	0.35389	0.604029	0.125677	1.39676	0.172251	0.351937
ENSG00000135697.10	BCO1	HGNC:13815	protein_coding	1.98667	3.02094	0.00504845	0.0461413	0.767583	0.98523	0.332626	0.546663	0.860997	1.53785	0.134368	0.330871	NA	NA	NA	NA	NA	NA	NA	NA
ENSG00000197580.13	BCO2	HGNC:18503	protein_coding	-0.162906	-1.07808	0.289306	0.47815	-0.388605	-2.27064	0.0305386	0.142786	-0.419366	-2.09835	0.0441719	0.172084	-0.0619618	-0.333217	0.741116	0.871577	0.0751199	0.443613	0.660355	0.798879
ENSG00000183337.18	BCOR	HGNC:20893	protein_coding	-0.0743317	-0.539262	0.593555	0.741039	-0.114021	-0.817772	0.419957	0.625494	0.0757994	0.452522	0.654071	0.80667	-0.0913094	-0.782863	0.439388	0.673371	-0.205331	-2.10248	0.0435986	0.146234
ENSG00000085185.16	BCORL1	HGNC:25657	protein_coding	0.181265	1.81908	0.0785626	0.210096	0.0215794	0.216275	0.830243	0.910347	0.193306	1.57111	0.126374	0.319368	0.0893712	0.767885	0.448111	0.679352	0.182472	1.92567	0.0632158	0.186491
ENSG00000291031.1	BCORP1	NA	lncRNA	-0.108458	-0.535765	0.595941	0.74265	-0.387361	-1.62894	0.11382	0.295002	-0.498506	-2.79055	0.00894922	0.0696132	-0.506604	-2.5218	0.0167769	0.125748	-0.378848	-1.67575	0.103688	0.254615
ENSG00000186716.21	BCR	HGNC:1014	protein_coding	0.146176	1.43712	0.160692	0.329334	0.0415163	0.418992	0.678217	0.816037	-0.390737	-2.59676	0.0142971	0.0910605	0.267921	1.87878	0.0692892	0.257716	0.233112	2.22226	0.0335767	0.123113
ENSG00000215481.9	BCRP3	HGNC:1016	lncRNA	NA	NA	NA	NA	NA	NA	NA	NA	NA	NA	NA	NA	NA	NA	NA	NA	0.440217	2.06664	0.0470736	0.153528
ENSG00000074582.15	BCS1L	HGNC:1020	protein_coding	-0.110662	-1.55058	0.131143	0.289473	-0.192135	-2.48894	0.0186083	0.109899	-0.116251	-1.45169	0.156698	0.362285	-0.154742	-1.97572	0.0567468	0.230966	-0.212794	-2.61886	0.0134505	0.0677452
ENSG00000236824.2	BCYRN1	HGNC:1022	scRNA	0.0252838	0.0935331	0.926089	0.959556	0.040385	0.158696	0.875006	0.935674	0.446698	1.35803	0.184391	0.398558	-0.0612938	-0.238851	0.812755	0.910635	0.332108	1.74137	0.0917267	0.23579
ENSG00000161267.12	BDH1	HGNC:1027	protein_coding	-0.0929769	-0.974497	0.337346	0.526173	-0.11679	-1.2718	0.213249	0.425227	-0.240998	-2.06955	0.0469713	0.178559	0.0138905	0.134532	0.893814	0.952554	-0.452072	-2.99617	0.0053502	0.037528
ENSG00000164039.15	BDH2	HGNC:32389	protein_coding	0.703176	4.24842	0.000183532	0.0104474	0.494442	2.87473	0.00741873	0.0674286	0.241205	1.37736	0.1784	0.39164	0.543174	2.23365	0.0326537	0.17437	0.747076	4.62448	6.08806e-05	0.00259378
ENSG00000100739.11	BDKRB1	HGNC:1029	protein_coding	NA	NA	NA	NA	NA	NA	NA	NA	NA	NA	NA	NA	NA	NA	NA	NA	-0.233652	-0.60046	0.552535	0.719606
ENSG00000168398.7	BDKRB2	HGNC:1030	protein_coding	0.427191	1.57287	0.125892	0.282399	0.460152	1.40882	0.169204	0.371485	0.889263	2.35074	0.0253298	0.125895	-0.291789	-0.935782	0.356302	0.606207	-0.835318	-2.16629	0.0383835	0.134376
ENSG00000176697.20	BDNF	HGNC:1033	protein_coding	-0.929749	-4.15902	0.000235643	0.0117144	-0.812901	-3.71517	0.000834509	0.0221464	-1.63268	-3.57214	0.00119599	0.0223315	-1.08109	-3.30428	0.00235461	0.0470389	-1.1819	-8.28944	2.04131e-09	1.33352e-05
ENSG00000245573.9	BDNF-AS	HGNC:20608	lncRNA	0.291963	2.56022	0.0155489	0.0831985	0.0601068	0.415356	0.680848	0.817805	0.214579	1.40716	0.169391	0.379423	-0.110628	-0.58409	0.563201	0.76167	-0.0610182	-0.343487	0.733515	0.847558
ENSG00000145734.20	BDP1	HGNC:13652	protein_coding	-0.0385365	-0.3778	0.708152	0.824658	-0.11153	-1.57737	0.125234	0.311104	-0.143889	-1.40244	0.170782	0.381202	-0.0912415	-0.759382	0.453109	0.682872	-0.253989	-2.38973	0.0230239	0.09623
ENSG00000166546.15	BEAN1	HGNC:24160	protein_coding	-0.244758	-1.72496	0.0944832	0.235843	-0.145489	-1.01327	0.319064	0.533965	-0.0186033	-0.0954642	0.924565	0.963642	0.0201493	0.113626	0.910235	0.959836	-0.230851	-1.43333	0.161618	0.338685
ENSG00000126581.13	BECN1	HGNC:1034	protein_coding	-0.195414	-2.28928	0.0290251	0.117321	-0.0627042	-0.768989	0.447933	0.647942	-0.190301	-2.62044	0.013512	0.0881768	-0.248203	-2.54604	0.0158397	0.122773	-0.11907	-1.53125	0.135693	0.301614
ENSG00000183092.18	BEGAIN	HGNC:24163	protein_coding	-0.119571	-1.1219	0.270512	0.458709	-0.181948	-1.77884	0.0854371	0.249382	-0.137469	-0.838996	0.407976	0.625561	0.00534888	0.0354683	0.971924	0.987428	-0.247426	-3.02758	0.00488567	0.0355285
ENSG00000178409.14	BEND3	HGNC:23040	protein_coding	0.207346	1.17202	0.250109	0.435539	0.34256	2.01652	0.0528067	0.190669	-0.0882779	-0.586186	0.562022	0.744829	0.356776	1.75779	0.0882205	0.292316	-0.282009	-2.1952	0.0356408	0.128166
ENSG00000278616.1	BEND3P3	HGNC:45016	processed_pseudogene	-0.298679	-1.92533	0.063396	0.18404	-0.367381	-2.42143	0.0217396	0.119681	0.0212771	0.0974474	0.923002	0.962973	-0.251141	-1.37648	0.178105	0.42319	-0.277502	-2.40572	0.0221938	0.0939889
ENSG00000188848.17	BEND4	HGNC:23815	protein_coding	-0.673729	-3.90501	0.000474798	0.0152214	-0.459778	-2.01737	0.052713	0.190571	0.0924039	0.368423	0.715078	0.845068	0.30464	0.951037	0.348621	0.599039	NA	NA	NA	NA
ENSG00000162373.13	BEND5	HGNC:25668	protein_coding	-0.457077	-3.16915	0.00342634	0.0376838	-0.424161	-2.56625	0.0155393	0.0999683	-0.16166	-1.01179	0.31952	0.543742	-0.280824	-1.93766	0.061414	0.241701	0.00112739	0.00634742	0.994976	0.997521
ENSG00000151917.18	BEND6	HGNC:20871	protein_coding	-0.302203	-1.73202	0.0933106	0.233866	-0.220271	-1.46417	0.153651	0.350655	-0.243256	-1.35823	0.184326	0.39852	-0.168488	-1.09977	0.279535	0.534564	-0.233176	-2.06528	0.0472093	0.153852
ENSG00000165626.19	BEND7	HGNC:23514	protein_coding	0.18944	1.78503	0.0840371	0.219224	-0.0639334	-0.560253	0.579481	0.747706	-0.0584558	-0.387936	0.700731	0.835714	0.105265	0.98754	0.33069	0.582495	0.00512361	0.0385828	0.969467	0.985423
ENSG00000167995.17	BEST1	HGNC:12703	protein_coding	0.796082	4.15334	0.000241681	0.0117762	0.518207	3.13939	0.00380073	0.0486041	0.948524	5.26685	1.03823e-05	0.00222003	0.589121	3.25727	0.00264906	0.0494356	0.367015	2.42532	0.0212128	0.0911285
ENSG00000127325.19	BEST3	HGNC:17105	protein_coding	1.49703	3.99116	0.000375663	0.0135967	0.890362	1.91951	0.0645822	0.213134	1.26933	3.97989	0.000392475	0.0126397	1.48291	3.64891	0.000926482	0.0302423	0.322975	2.47964	0.0186987	0.0841268
ENSG00000142959.5	BEST4	HGNC:17106	protein_coding	0.12703	0.5041	0.617752	0.759347	-0.0687156	-0.256476	0.79934	0.891838	0.551164	1.42618	0.163903	0.3724	0.16952	0.778951	0.441656	0.675004	-0.138764	-0.967887	0.340476	0.536779
ENSG00000105829.13	BET1	HGNC:14562	protein_coding	-0.326834	-3.18222	0.00331223	0.0371973	-0.194882	-1.63723	0.112068	0.292567	-0.1273	-1.17071	0.250694	0.473302	-0.093254	-0.717885	0.477969	0.701832	-0.224005	-2.69183	0.0112801	0.0602033
ENSG00000177951.18	BET1L	HGNC:19348	protein_coding	0.16647	2.27906	0.0296967	0.119125	0.0922012	1.38211	0.177177	0.381423	0.299712	3.05955	0.00456265	0.0464399	0.0103226	0.125083	0.90123	0.95663	-0.0448327	-0.670322	0.507538	0.682581
ENSG00000133169.6	BEX1	HGNC:1036	protein_coding	-0.358618	-2.44753	0.020257	0.0970033	-0.150513	-1.26058	0.217209	0.430257	-0.15339	-0.696986	0.491076	0.69336	-0.070383	-0.460992	0.647882	0.815683	-0.368775	-4.07663	0.0002886	0.00620667
ENSG00000133134.12	BEX2	HGNC:30933	protein_coding	-0.282513	-1.87951	0.0696391	0.194864	-0.114634	-0.972098	0.338802	0.551829	-0.229626	-1.22055	0.231585	0.452694	-0.0174597	-0.119833	0.905355	0.957539	-0.258979	-2.55634	0.0156116	0.0747693
ENSG00000166681.14	BEX3	HGNC:13388	protein_coding	-0.291156	-2.65067	0.0125329	0.074077	-0.176595	-2.02434	0.05195	0.189164	-0.274547	-1.81721	0.0789251	0.242688	-0.153133	-1.36461	0.181769	0.427398	-0.263525	-3.86336	0.000523204	0.00899452
ENSG00000102409.10	BEX4	HGNC:25475	protein_coding	-0.22	-2.12341	0.0417977	0.144078	-0.087399	-1.05166	0.301384	0.518223	-0.142049	-1.2487	0.22118	0.441926	-0.0349345	-0.322019	0.749505	0.875755	-0.199875	-2.34944	0.0252432	0.102299
ENSG00000184515.11	BEX5	HGNC:27990	protein_coding	-0.489194	-2.85776	0.00759467	0.0569446	-0.26263	-1.88531	0.0691694	0.221446	-0.317174	-1.41564	0.166986	0.376107	-0.379595	-2.05915	0.0476573	0.210604	-0.731321	-6.44132	3.27313e-07	0.00015409
ENSG00000103429.11	BFAR	HGNC:17613	protein_coding	0.024426	0.392269	0.697541	0.81723	-0.027378	-0.456729	0.651167	0.798517	-0.0197593	-0.283439	0.778737	0.8835	-0.101418	-1.38151	0.176567	0.421838	0.0659503	1.04284	0.304963	0.501651
ENSG00000125864.14	BFSP1	HGNC:1040	protein_coding	-0.326347	-2.0368	0.050279	0.160337	-0.169642	-0.980004	0.334949	0.548691	-0.0704202	-0.288382	0.774986	0.881208	-0.24582	-1.09215	0.282813	0.537943	-0.251479	-0.964157	0.342313	0.538501
ENSG00000242252.2	BGLAP	HGNC:1043	protein_coding	0.897112	2.23372	0.0328482	0.126181	0.261514	0.664411	0.51152	0.697464	0.372418	1.02134	0.315052	0.539501	0.80712	2.59439	0.0141128	0.116338	0.177481	0.935735	0.35653	0.551532
ENSG00000182492.16	BGN	HGNC:1044	protein_coding	0.743286	3.57276	0.00119143	0.0227736	0.994795	4.63429	6.9333e-05	0.0072646	0.545611	3.17637	0.00339581	0.0395897	0.445453	2.22948	0.0329454	0.17522	0.443325	2.21663	0.0342353	0.124779
ENSG00000180535.4	BHLHA15	HGNC:22265	protein_coding	0.248382	0.717839	0.478252	0.651191	0.317181	0.93246	0.358591	0.570595	0.312039	1.17317	0.249719	0.47236	0.118759	0.398533	0.692849	0.844971	NA	NA	NA	NA
ENSG00000205899.4	BHLHA9	HGNC:35126	protein_coding	-0.367382	-1.19981	0.239295	0.423994	-0.301531	-1.17169	0.250576	0.467328	NA	NA	NA	NA	-0.487343	-2.23709	0.0322775	0.173377	NA	NA	NA	NA
ENSG00000180828.3	BHLHE22	HGNC:11963	protein_coding	-0.118002	-0.785605	0.438057	0.617392	0.000281521	0.00170842	0.998648	0.999489	-0.382378	-1.0905	0.28401	0.509207	-0.25923	-0.821886	0.417265	0.656225	-0.528724	-2.25674	0.031421	0.117684
ENSG00000254102.2	BHLHE22-AS1	HGNC:56147	lncRNA	NA	NA	NA	NA	NA	NA	NA	NA	-0.519377	-1.57489	0.125497	0.318387	-0.302165	-0.816745	0.420034	0.658456	NA	NA	NA	NA
ENSG00000134107.5	BHLHE40	HGNC:1046	protein_coding	-0.0227224	-0.165283	0.869794	0.926852	0.226287	1.27212	0.213312	0.425227	1.07815	4.77499	4.21272e-05	0.00445892	0.0310996	0.222273	0.825495	0.917101	0.685245	3.52105	0.00137424	0.0159363
ENSG00000235831.8	BHLHE40-AS1	HGNC:44471	lncRNA	-0.0757571	-0.352044	0.727185	0.837939	-0.0256566	-0.140645	0.889094	0.942437	0.641818	2.05841	0.048095	0.180896	-0.0603987	-0.258153	0.79792	0.903105	-0.163996	-0.987943	0.33071	0.528177
ENSG00000123095.6	BHLHE41	HGNC:16617	protein_coding	0.0837747	0.749823	0.459009	0.635351	0.1587	1.26986	0.21393	0.425784	-0.112176	-0.823971	0.416291	0.632196	0.183814	1.42597	0.163433	0.40514	0.178234	2.3847	0.0232908	0.0969323
ENSG00000145692.15	BHMT	HGNC:1047	protein_coding	0.746704	1.05488	0.299726	0.488904	-0.555105	-1.24517	0.222742	0.43685	-0.0388964	-0.0850268	0.932792	0.966284	NA	NA	NA	NA	NA	NA	NA	NA
ENSG00000132840.10	BHMT2	HGNC:1048	protein_coding	0.578777	1.70484	0.0983421	0.241766	0.478729	1.10382	0.278707	0.495066	0.382173	1.11891	0.271891	0.496407	0.483413	1.22442	0.229734	0.483954	1.29388	3.53443	0.00130236	0.0156491
ENSG00000122870.12	BICC1	HGNC:19351	protein_coding	0.039973	0.233421	0.816967	0.895586	0.140417	0.571669	0.571832	0.743131	-0.33424	-1.23792	0.225109	0.445653	0.0733788	0.504927	0.617025	0.797674	1.04712	2.21332	0.0343036	0.124913
ENSG00000151746.15	BICD1	HGNC:1049	protein_coding	-0.263161	-2.71932	0.0106165	0.0676022	-0.303603	-3.93277	0.000461264	0.0163774	-0.393088	-3.79449	0.000649228	0.0164285	-0.2799	-2.16504	0.0378474	0.187506	-0.147827	-1.52165	0.138074	0.305525
ENSG00000185963.14	BICD2	HGNC:17208	protein_coding	-0.0174233	-0.257901	0.798187	0.884201	-0.00546796	-0.0735092	0.941891	0.970369	-0.111615	-1.71801	0.0958338	0.27352	-0.0409284	-0.585445	0.562301	0.76098	-0.10581	-1.96184	0.0586711	0.177344
ENSG00000135127.12	BICDL1	HGNC:28095	protein_coding	-0.0460006	-0.325264	0.747165	0.850561	-0.0284281	-0.214485	0.831625	0.911035	0.0810846	0.385398	0.70261	0.837099	0.325054	2.16971	0.037463	0.186801	-0.293872	-1.96618	0.0582778	0.176505
ENSG00000162069.16	BICDL2	HGNC:33584	protein_coding	-0.430639	-1.35115	0.18642	0.361728	-0.306967	-1.02478	0.313688	0.52908	NA	NA	NA	NA	-0.3114	-1.12714	0.267957	0.523835	NA	NA	NA	NA
ENSG00000063169.12	BICRA	HGNC:4332	protein_coding	0.0869889	0.807456	0.425551	0.605685	-0.0553431	-0.595399	0.556057	0.732137	0.109496	0.841494	0.406557	0.624961	0.090189	0.718698	0.477474	0.701617	-0.00185136	-0.0238084	0.981156	0.991209
ENSG00000112624.13	BICRAL	HGNC:21111	protein_coding	-0.201211	-2.79757	0.00876666	0.0612926	-0.186476	-2.26119	0.0311852	0.14452	-0.261324	-2.91399	0.00659053	0.0584859	-0.393686	-4.89502	2.6147e-05	0.00696571	-0.069907	-1.06545	0.294773	0.491246
ENSG00000015475.19	BID	HGNC:1050	protein_coding	0.208389	1.73527	0.092616	0.232595	0.0460378	0.377801	0.708247	0.835388	0.193605	1.78477	0.0841509	0.251851	0.286352	2.55865	0.0153715	0.121548	0.104266	1.18092	0.246478	0.440978
ENSG00000136717.15	BIN1	HGNC:1052	protein_coding	0.106527	1.08875	0.284649	0.473175	-0.0717244	-0.804279	0.427585	0.631336	0.233442	1.94303	0.0612004	0.207938	0.0576166	0.526062	0.602424	0.788856	-0.0611517	-0.634219	0.530518	0.702196
ENSG00000110934.13	BIN2	HGNC:1053	protein_coding	-0.184258	-0.701122	0.488452	0.65992	0.511457	2.03963	0.0503096	0.185795	-0.12627	-0.457506	0.65054	0.804845	-0.373326	-1.44093	0.15919	0.399843	-0.0388676	-0.146959	0.884101	0.938281
ENSG00000147439.14	BIN3	HGNC:1054	protein_coding	0.152721	1.31839	0.197022	0.374827	-0.0219113	-0.21269	0.833013	0.911852	0.100962	0.844908	0.404677	0.623648	0.327579	2.28688	0.0288705	0.163403	0.0618038	0.505372	0.616817	0.767516
ENSG00000110330.10	BIRC2	HGNC:590	protein_coding	-0.0348027	-0.555092	0.582812	0.734076	-0.10917	-1.48721	0.147431	0.34252	0.078749	0.868138	0.392032	0.612784	-0.0964202	-1.07088	0.292129	0.548182	0.0317013	0.41084	0.683972	0.814367
ENSG00000023445.16	BIRC3	HGNC:591	protein_coding	0.327426	1.39827	0.171947	0.343558	0.303412	1.20335	0.238284	0.454171	0.179706	0.856648	0.39826	0.618182	0.218344	0.893883	0.377971	0.62456	0.411465	1.26555	0.214957	0.404874
[truncated: 20,025 more rows]

## Sheet: S7
brain_region	sample_ID	astrocytes	neurons	endothelial	oligodendrocytes	microglia	OPC
[truncated: 165 more rows]

[truncated: 9 more sheets: S8, S9, S10, S11, S12, S13, S14, S15, S16]
